# Supplementary material for: 4-(Ammonio­meth­yl)pyridinium dichloride
Source: Acta Crystallogr Sect E Struct Rep Online. 2008 Oct 25;64(Pt 11):o2204. doi: 10.1107/S1600536808034405 (PMC2959502; doi:10.1107/S1600536808034405)
Supplement: Supplementary file 1 [file e-64-o2204-sup1.cif]

##############################################################################
###                                                                        ###
###        Electronic paper (Acta Crystallographica Section E)             ###
###                                                                        ###
##############################################################################
#                                                                            #
# This CIF contains the data in a paper accepted for publication in Acta     #
# Crystallographica Section E. It conforms to the requirements of Notes      #
# for Authors for Section E, and has been peer reviewed under the auspices   #
# of the IUCr Commission on Journals.                                        #
#                                                                            #
# Full details of the Crystallographic Information File format               #
# are given in the paper "The Crystallographic Information File (CIF):       #
# a New Standard Archive File for Crystallography" by S. R. Hall, F. H.      #
# Allen and I. D. Brown [Acta Cryst. (1991), A47, 655-685].                  #
#                                                                            #
# The current version of the core CIF dictionary is obtainable from          #
# ftp://ftp.iucr.org/pub/cif_core.dic. The current version number is 2.4.    #
#                                                                            #
# Software is freely available for graphical display of the structure(s) in  #
# this CIF.  For information consult the CIF home page http://www.iucr.org/  #
# cif/home.html                                                              #
#                                                                            #
# This file may be used for bona fide research purposes within the           #
# scientific community so long as proper attribution is given to the journal # 
# article from which it was obtained.                                        #
#                                                                            #
##############################################################################
                                             
data_global
_audit_creation_method     CRYSTALS_ver_12.85
_journal_date_recd_electronic     2008-10-10
_journal_date_accepted     2008-10-21
_journal_name_full     'Acta Crystallographica, Section E'
_journal_year     2008
_journal_volume     64
_journal_issue     11
_journal_page_first     o2204
_journal_page_last     o2204
_journal_paper_category     QO
_journal_coeditor_code     BG2217
_publ_contact_author_name     'Cherif Ben Nasr'
_publ_contact_author_address
;Laboratoire de Chimie des mat\'eriaux
Facult\'e des Sciences de Bizerte
7021 Zarzouna
Tunisie
;
_publ_contact_author_email     cherif_bennasr@yahoo.fr
_publ_section_title
;
4-(Ammoniomethyl)pyridinium dichloride
;
loop_
    _publ_author_name
    _publ_author_footnote
    _publ_author_address
    'El Glaoui, Meher' .
;
Laboratoire de Chimie des mat\'eriaux
Facult\'e des sciences de Bizerte
7021 Zarzouna
Tunisia
;
    'Kefi, Riadh' .
;
Laboratoire de Chimie des mat\'eriaux
Facult\'e des sciences de Bizerte
7021 Zarzouna
Tunisia
;
    'Amri, Olfa' .
;
Laboratoire de Chimie des mat\'eriaux
Facult\'e des sciences de Bizerte
7021 Zarzouna
Tunisia
;
    'Jeanneau, Erwann' .
;
Universti\'e Lyon1
Centre de Diffractom\'etrie Henri Longchambon
43 boulevard du 11 Novembre 1918
69622 Villeurbanne Cedex
France
;
    'Ben Nasr, Cherif' .
;
Laboratoire de Chimie des mat\'eriaux
Facult\'e des sciences de Bizerte
7021 Zarzouna
Tunisia
;
_chemical_name_systematic     ?
_chemical_melting_point     ?
data_I
_chemical_name_systematic
;
4-(Ammoniomethyl)pyridinium dichloride
;
_chemical_formula_moiety     'C6 H10 N2 2+, 2(Cl -)'
_chemical_formula_sum     'C6 H10 Cl2 N2'
_chemical_formula_iupac     'C6 H10 N2 2+, 2Cl -'
_chemical_formula_weight     181.06
_symmetry_cell_setting     'Triclinic'
_symmetry_space_group_name_H-M     'P -1 '
_symmetry_space_group_name_Hall     '-P 1'
loop_
    _symmetry_equiv_pos_as_xyz
    'x,y,z'
    '-x,-y,-z'
_cell_length_a     7.257(2)
_cell_length_b     7.339(3)
_cell_length_c     8.7520(10)
_cell_angle_alpha     79.14(3)
_cell_angle_beta     70.94(4)
_cell_angle_gamma     70.19(3)
_cell_volume     412.9(2)
_cell_formula_units_Z     2
_cell_measurement_reflns_used     25
_cell_measurement_theta_min     9
_cell_measurement_theta_max     11
_cell_measurement_temperature     293
_exptl_crystal_description     'block'
_exptl_crystal_colour     'colorless'
_exptl_crystal_size_max     0.16
_exptl_crystal_size_mid     0.15
_exptl_crystal_size_min     0.12
_exptl_crystal_density_diffrn     1.456
_exptl_crystal_density_meas     ?
_exptl_crystal_density_method     'not measured'
_exptl_crystal_F_000     188
_exptl_absorpt_coefficient_mu     0.712
_exptl_absorpt_correction_type     none
_exptl_absorpt_correction_T_min     ?
_exptl_absorpt_correction_T_max     ?
_diffrn_ambient_temperature     293
_diffrn_radiation_type     'Mo K\a'
_diffrn_radiation_wavelength     0.71073
_diffrn_radiation_monochromator     'graphite'
_diffrn_measurement_device_type     'Enraf--Nonius CAD-4'
_diffrn_measurement_device     'Enraf--Nonius CAD-4'
_diffrn_measurement_method     \w/2\q
_diffrn_reflns_number     3311
_diffrn_reflns_av_R_equivalents     0.014
_diffrn_reflns_theta_min     2.472
_diffrn_reflns_theta_max     27.966
_diffrn_reflns_theta_full     27.966
_diffrn_measured_fraction_theta_max     1.000
_diffrn_measured_fraction_theta_full     1.000
_diffrn_reflns_limit_h_min     -9
_diffrn_reflns_limit_h_max     9
_diffrn_reflns_limit_k_min     -9
_diffrn_reflns_limit_k_max     9
_diffrn_reflns_limit_l_min     -5
_diffrn_reflns_limit_l_max     11
_diffrn_standards_number     2
_diffrn_standards_interval_count     400
_diffrn_standards_decay_%     4
loop_
    _diffrn_standard_refln_index_h
    _diffrn_standard_refln_index_k
    _diffrn_standard_refln_index_l
    1 2 4
    -1 2 -3
_reflns_number_total     1995
_reflns_number_gt     1670
_reflns_threshold_expression     I>2\s(I)
_refine_ls_structure_factor_coef     F
_refine_ls_matrix_type     full
_refine_ls_R_factor_all     0.0388
_refine_ls_R_factor_gt     0.0295
_refine_ls_wR_factor_all     0.0356
_refine_ls_wR_factor_gt     0.0303
_refine_ls_wR_factor_ref     0.0301
_refine_ls_goodness_of_fit_ref     1.0622
_refine_ls_number_reflns     1609
_refine_ls_number_parameters     91
_refine_ls_number_restraints     0
_refine_ls_hydrogen_treatment     constr
_refine_ls_weighting_scheme     calc
_refine_ls_weighting_details
;
 [weight] = 1.0/[A~0~*T~0~(x)+A~1~*T~1~(x) ... +A~n-1~]*T~n-1~(x)]
 where A~i~ are the Chebychev coefficients listed below and x= Fcalc/Fmax
 W = [weight] * [1-(deltaF/6*sigmaF)^2^]^2^
 A~i~ are:  0.823 0.257 0.531
;
_atom_sites_solution_hydrogens     geom
_atom_sites_solution_primary     direct
_refine_ls_shift/su_max     0.000636
_refine_diff_density_max     0.29
_refine_diff_density_min     -0.20
_refine_ls_extinction_method     'None'
loop_
    _atom_type_symbol
    _atom_type_scat_dispersion_real
    _atom_type_scat_dispersion_imag
    _atom_type_scat_source
    C 0.0033 0.0016 'International Tables Vol C 4.2.6.8 and 6.1.1.4'
    H 0.0000 0.0000 'International Tables Vol C 4.2.6.8 and 6.1.1.4'
    Cl 0.1484 0.1585 'International Tables Vol C 4.2.6.8 and 6.1.1.4'
    N 0.0061 0.0033 'International Tables Vol C 4.2.6.8 and 6.1.1.4'
_computing_data_collection     'CAD-4 EXPRESS (Straver, 1992)'
_computing_cell_refinement     'CAD-4 EXPRESS (Straver, 1992)'
_computing_data_reduction     'RC93 (Watkin <i>et al.</i>,  1994)'
_computing_structure_solution     'SIR97 (Altomare <i>et al.</i>,  1999)'
_computing_structure_refinement     'CRYSTALS (Betteridge <i>et al.</i>,  2003)'
_computing_molecular_graphics     'CAMERON (Watkin <i>et al.</i>,  1996)'
_computing_publication_material     'CRYSTALS (Betteridge <i>et al.</i>,  2003)'
loop_
    _atom_site_type_symbol
    _atom_site_label
    _atom_site_fract_x
    _atom_site_fract_y
    _atom_site_fract_z
    _atom_site_U_iso_or_equiv
    _atom_site_adp_type
    _atom_site_occupancy
    _atom_site_disorder_assembly
    _atom_site_disorder_group
    Cl Cl1 0.36975(6) 0.70916(5) 0.85091(4) 0.0357 Uani 1.0000 . .
    Cl Cl2 0.85118(6) 0.60355(5) 0.28807(4) 0.0385 Uani 1.0000 . .
    H H1 0.6965 1.2683 0.3992 0.0408 Uiso 1.0000 . .
    H H2 0.7426 0.9613 0.4009 0.0420 Uiso 1.0000 . .
    H H3 0.7984 0.7600 0.6294 0.0385 Uiso 1.0000 . .
    H H4 0.7325 1.2354 0.8318 0.0427 Uiso 1.0000 . .
    H H5 0.6824 1.4162 0.5939 0.0458 Uiso 1.0000 . .
    H H6 0.7155 0.9365 1.0028 0.0427 Uiso 1.0000 . .
    H H7 0.9427 0.8393 0.9126 0.0426 Uiso 1.0000 . .
    H H8 0.6516 0.6757 0.9274 0.0509 Uiso 1.0000 . .
    H H9 0.8719 0.5860 0.8743 0.0510 Uiso 1.0000 . .
    H H10 0.7711 0.6183 1.0429 0.0511 Uiso 1.0000 . .
    N N1 0.71013(19) 1.20012(18) 0.48454(13) 0.0347 Uani 1.0000 . .
    N N2 0.76974(19) 0.66782(17) 0.94222(14) 0.0340 Uani 1.0000 . .
    C C1 0.7421(2) 1.0097(2) 0.49055(16) 0.0330 Uani 1.0000 . .
    C C2 0.7738(2) 0.8922(2) 0.62759(16) 0.0309 Uani 1.0000 . .
    C C3 0.76881(19) 0.97525(19) 0.76000(15) 0.0263 Uani 1.0000 . .
    C C4 0.7352(2) 1.1743(2) 0.74770(16) 0.0350 Uani 1.0000 . .
    C C5 0.7057(3) 1.2852(2) 0.60805(18) 0.0401 Uani 1.0000 . .
    C C6 0.8048(2) 0.8595(2) 0.91467(16) 0.0334 Uani 1.0000 . .
loop_
    _atom_site_aniso_label
    _atom_site_aniso_U_11
    _atom_site_aniso_U_22
    _atom_site_aniso_U_33
    _atom_site_aniso_U_12
    _atom_site_aniso_U_13
    _atom_site_aniso_U_23
    Cl1 0.0459(2) 0.04261(19) 0.02508(16) -0.01833(15) -0.01593(13) 0.00223(12)
    Cl2 0.0537(2) 0.03529(18) 0.02893(17) -0.01461(15) -0.01409(14) -0.00186(13)
    N1 0.0390(6) 0.0379(6) 0.0203(5) -0.0065(5) -0.0087(4) 0.0048(4)
    N2 0.0397(6) 0.0337(6) 0.0276(5) -0.0107(5) -0.0136(5) 0.0062(4)
    C1 0.0371(7) 0.0430(8) 0.0218(6) -0.0148(6) -0.0090(5) -0.0036(5)
    C2 0.0393(7) 0.0304(6) 0.0266(6) -0.0136(5) -0.0116(5) -0.0011(5)
    C3 0.0265(6) 0.0314(6) 0.0214(5) -0.0101(5) -0.0071(4) 0.0003(5)
    C4 0.0487(8) 0.0343(7) 0.0220(6) -0.0146(6) -0.0070(6) -0.0037(5)
    C5 0.0564(9) 0.0271(7) 0.0287(7) -0.0076(6) -0.0074(6) -0.0010(5)
    C6 0.0420(7) 0.0359(7) 0.0262(6) -0.0129(6) -0.0162(5) 0.0024(5)
loop_
    _geom_bond_atom_site_label_1
    _geom_bond_atom_site_label_2
    _geom_bond_site_symmetry_1
    _geom_bond_site_symmetry_2
    _geom_bond_distance
    _geom_bond_publ_flag
    H3 C2 . . 0.923 no
    H2 C1 . . 0.919 no
    H5 C5 . . 0.909 no
    H8 N2 . . 0.890 no
    H7 C6 . . 0.955 no
    H6 C6 . . 0.961 no
    H1 N1 . . 0.831 no
    H4 C4 . . 0.923 no
    H10 N2 . . 0.890 no
    H9 N2 . . 0.899 no
    N1 C1 . . 1.331(2) no
    N1 C5 . . 1.333(2) no
    N2 C6 . . 1.4750(19) no
    C6 C3 . . 1.5065(18) no
    C1 C2 . . 1.3750(19) no
    C3 C2 . . 1.3929(18) no
    C3 C4 . . 1.386(2) no
    C5 C4 . . 1.371(2) no
loop_
    _geom_angle_atom_site_label_1
    _geom_angle_atom_site_label_2
    _geom_angle_atom_site_label_3
    _geom_angle_site_symmetry_1
    _geom_angle_site_symmetry_2
    _geom_angle_site_symmetry_3
    _geom_angle
    _geom_angle_publ_flag
    H1 N1 C1 . . . 118.7 no
    H1 N1 C5 . . . 118.6 no
    C1 N1 C5 . . . 122.62(12) no
    H9 N2 H8 . . . 109.1 no
    H9 N2 H10 . . . 107.4 no
    H8 N2 H10 . . . 109.7 no
    H9 N2 C6 . . . 109.8 no
    H8 N2 C6 . . . 111.9 no
    H10 N2 C6 . . . 108.9 no
    N2 C6 H6 . . . 109.7 no
    N2 C6 H7 . . . 108.0 no
    H6 C6 H7 . . . 108.4 no
    N2 C6 C3 . . . 114.31(11) no
    H6 C6 C3 . . . 107.3 no
    H7 C6 C3 . . . 108.9 no
    H2 C1 N1 . . . 117.8 no
    H2 C1 C2 . . . 122.2 no
    N1 C1 C2 . . . 120.03(13) no
    C6 C3 C2 . . . 123.50(12) no
    C6 C3 C4 . . . 117.95(12) no
    C2 C3 C4 . . . 118.52(12) no
    H5 C5 N1 . . . 116.9 no
    H5 C5 C4 . . . 123.6 no
    N1 C5 C4 . . . 119.51(14) no
    C3 C2 C1 . . . 119.26(13) no
    C3 C2 H3 . . . 121.6 no
    C1 C2 H3 . . . 119.2 no
    C3 C4 H4 . . . 121.5 no
    C3 C4 C5 . . . 120.05(13) no
    H4 C4 C5 . . . 118.4 no
loop_
    _geom_hbond_atom_site_label_D
    _geom_hbond_atom_site_label_H
    _geom_hbond_atom_site_label_A
    _geom_hbond_site_symmetry_D
    _geom_hbond_site_symmetry_H
    _geom_hbond_site_symmetry_A
    _geom_hbond_distance_DH
    _geom_hbond_distance_HA
    _geom_hbond_distance_DA
    _geom_hbond_angle_DHA
    _geom_hbond_publ_flag
    N1 H1 Cl1 . . 2_676 0.831 2.356 3.084(2) 146 yes
    N2 H8 Cl1 . . . 0.890 2.277 3.160(3) 171 yes
    N2 H9 Cl2 . . 2_766 0.899 2.231 3.126(2) 173 yes
    N2 H10 Cl2 . . 1_556 0.890 2.374 3.190(2) 152 yes
