# Supplementary material for: 4-(Ammonio­meth­yl)pyridinium dichloride
Source: Acta Crystallogr Sect E Struct Rep Online. 2008 Oct 25;64(Pt 11):o2204. doi: 10.1107/S1600536808034405 (PMC2959502; doi:10.1107/S1600536808034405)
Supplement: Supplementary file 2 [file e-64-o2204-Isup2.hkl]

data_I
#  1                                       
_audit_creation_date        08-10-08
_audit_creation_method      CRYSTALS 

_cell_length_a                    7.2570(10)
_cell_angle_alpha                 79.14(2)
_cell_length_b                    7.3390(10)
_cell_angle_beta                  70.94(2)
_cell_length_c                    8.7520(10)
_cell_angle_gamma                 70.19(2)

# NOTE Fc on scale of Fo,      1.51239
# Status flags: 
#    o - used in refinement 
#    < - excluded by I/sigmaI cutoff 
#    x - excluded for another reason  

loop_
_refln_index_h
_refln_index_k
_refln_index_l
_refln_F_squared_meas
_refln_F_squared_calc
_refln_F_squared_sigma
_refln_observed_status
   1   0   0       28.74        0.00        0.76 x
   2   0   0    15122.15    14084.15       24.08 o
   3   0   0        7.05        4.37        1.03 o
   4   0   0       -0.16        2.20        1.40 <
   5   0   0       80.91       75.73        2.65 o
   6   0   0        1.42        0.49        2.05 <
   7   0   0        2.31        3.10        4.47 <
   8   0   0       74.56       79.43        3.87 o
  -8   1   0        1.84        4.19        4.37 <
  -7   1   0        0.34        0.69        2.44 <
  -6   1   0      153.72      154.90        3.97 o
  -5   1   0       23.19       19.48        1.96 o
  -4   1   0        9.19        6.81        1.39 o
  -3   1   0        3.97        4.47        1.08 o
  -2   1   0     2724.92     2795.74       11.49 o
  -1   1   0      524.99      452.48        3.54 o
   0   1   0       17.26        0.00        0.69 x
   1   1   0       26.34        0.00        0.81 x
   2   1   0    15977.64    14594.18       24.33 o
   3   1   0      426.07      405.07        3.59 o
   4   1   0     5301.37     5050.21       20.71 o
   5   1   0       13.16       10.36        1.58 o
   6   1   0      139.91      140.06        3.57 o
   7   1   0      106.84      102.60        3.67 o
   8   1   0       -0.55        1.80        4.48 <
  -7   2   0        2.21        1.91        2.90 <
  -6   2   0       94.63       94.10        3.54 o
  -5   2   0       12.85       11.35        1.95 o
  -4   2   0      165.70      174.56        3.39 o
  -3   2   0      655.75      611.84        5.35 o
  -2   2   0      570.62      578.18        4.35 o
  -1   2   0      246.06      239.90        2.53 o
   0   2   0     1478.85     1694.45        7.39 o
   1   2   0     2620.68     2875.85        9.69 o
   2   2   0     2386.58     2418.16       10.39 o
   3   2   0     1837.01     1736.14       10.62 o
   4   2   0      141.33      110.50        2.67 o
   5   2   0       33.78       37.80        1.97 o
   6   2   0      526.92      500.36        6.32 o
   7   2   0       39.25       36.79        2.65 o
   8   2   0       34.65       42.49        3.02 o
   9   2   0       22.15       29.75        3.32 o
  -7   3   0       16.91       15.83        2.85 o
  -6   3   0       -3.76        0.00        2.73 <
  -5   3   0       23.52       22.53        2.14 o
  -4   3   0      163.76      155.95        3.57 o
  -3   3   0        5.41        7.80        1.42 o
  -2   3   0       33.51       30.65        1.61 o
  -1   3   0     2834.55     2813.51       13.74 o
   0   3   0     1323.63     1471.12        8.68 o
   1   3   0     6371.08     7159.40       18.45 o
   2   3   0      316.01      321.50        3.16 o
   3   3   0       20.07       17.13        1.35 o
   4   3   0       40.22       44.93        1.81 o
   5   3   0      705.34      699.28        6.46 o
   6   3   0       14.43       12.59        1.98 o
   7   3   0       12.35       11.93        2.14 o
   8   3   0       52.50       51.58        3.11 o
   9   3   0       11.44       17.71        3.04 o
  -6   4   0       35.68       37.09        3.17 o
  -5   4   0      135.01      127.96        4.20 o
  -4   4   0       28.15       30.80        2.33 o
  -3   4   0        4.63        9.01        2.11 <
  -2   4   0       35.87       36.93        1.90 o
  -1   4   0      555.03      677.96        5.11 o
   0   4   0       52.98       66.11        1.76 o
   1   4   0      553.26      494.52        4.63 o
   2   4   0       11.81        8.60        1.20 o
   3   4   0     4763.45     4815.53       20.16 o
   4   4   0        8.61        5.11        1.49 o
   5   4   0      946.20      930.65        7.74 o
   6   4   0        7.69        4.61        1.85 o
   7   4   0       26.35       20.52        2.27 o
   8   4   0       35.67       37.48        3.05 o
  -5   5   0       12.40       12.68        2.50 o
  -4   5   0       17.27       18.81        2.38 o
  -3   5   0      198.39      210.03        4.36 o
  -2   5   0       23.71       27.26        2.12 o
  -1   5   0       55.01       59.27        2.22 o
   0   5   0       28.67       30.45        1.78 o
   1   5   0     1177.92     1253.94        8.38 o
   2   5   0       88.58       87.25        2.44 o
   3   5   0      583.17      623.62        5.64 o
   4   5   0       14.36       10.95        1.70 o
   5   5   0      337.97      328.14        5.00 o
   6   5   0       52.49       48.55        2.70 o
   7   5   0      340.28      340.61        6.12 o
   8   5   0        8.85        8.10        2.56 o
  -4   6   0       56.80       59.85        3.30 o
  -3   6   0      160.26      158.28        4.38 o
  -2   6   0       78.67       84.11        3.04 o
  -1   6   0       44.12       46.93        2.35 o
   0   6   0        0.12        0.18        3.27 <
   1   6   0      375.49      394.74        5.08 o
   2   6   0        1.60        3.05        2.14 <
   3   6   0       49.71       52.85        2.25 o
   4   6   0      326.94      330.80        5.01 o
   5   6   0      352.33      376.79        5.52 o
   6   6   0      233.86      228.18        4.96 o
   7   6   0        4.20        1.99        2.70 <
   8   6   0        1.22        0.14        2.76 <
  -3   7   0       -4.10        0.50        3.47 <
  -2   7   0       77.60       83.51        3.40 o
  -1   7   0      216.48      226.80        4.80 o
   0   7   0      242.61      271.05        4.81 o
   1   7   0       74.25       73.42        2.82 o
   2   7   0        3.76        2.24        2.25 <
   3   7   0       64.63       71.85        2.87 o
   4   7   0      157.61      148.80        4.04 o
   5   7   0        9.85        9.10        1.99 o
   6   7   0       12.93       13.74        2.37 o
   7   7   0       25.27       23.03        2.87 o
  -2   8   0       85.26       85.15        3.92 o
  -1   8   0       17.91       11.75        2.41 o
   0   8   0       -6.10        0.50        2.99 <
   1   8   0       64.05       66.65        3.11 o
   2   8   0      313.59      321.09        5.80 o
   3   8   0      141.66      142.43        4.19 o
   4   8   0       62.40       59.96        3.17 o
   5   8   0       27.80       27.55        2.78 o
   6   8   0       82.73       81.98        3.95 o
   0   9   0       53.13       50.89        3.25 o
   1   9   0       33.66       27.11        2.96 o
   2   9   0       45.16       41.69        3.26 o
   3   9   0        8.16        3.09        2.17 o
   4   9   0      103.75      101.53        4.13 o
   5   9   0       -1.49        0.24        2.54 <
  -4  -9   1        6.76        4.02        2.35 <
  -3  -9   1       33.17       33.67        3.13 o
  -2  -9   1        0.21        0.22        3.07 <
  -1  -9   1      108.78      104.58        4.27 o
  -6  -8   1       45.02       50.01        3.37 o
  -5  -8   1        7.80        1.19        2.26 o
  -4  -8   1       -2.37        0.00        2.36 <
  -3  -8   1      198.01      209.49        4.87 o
  -2  -8   1        9.28       10.40        2.77 o
  -1  -8   1       28.16       29.11        2.53 o
   0  -8   1       54.52       47.25        3.08 o
   1  -8   1       44.28       38.27        3.07 o
   2  -8   1       65.73       62.68        3.53 o
  -7  -7   1        3.50        5.97        3.05 <
  -6  -7   1       21.59       19.86        2.63 o
  -5  -7   1      123.19      122.21        3.94 o
  -4  -7   1      265.76      257.61        5.14 o
  -3  -7   1       65.30       73.72        2.98 o
  -2  -7   1        3.05        3.28        2.52 <
  -1  -7   1       80.54       78.63        3.09 o
   0  -7   1      221.92      216.81        4.70 o
   1  -7   1      111.85      114.90        3.65 o
   2  -7   1        2.75        3.61        2.45 <
   3  -7   1        5.77        7.33        2.79 <
  -8  -6   1       -0.64        3.00        3.09 <
  -7  -6   1        6.90        8.85        3.17 <
  -6  -6   1      142.84      141.92        4.25 o
  -5  -6   1       31.81       29.06        2.41 o
  -4  -6   1       57.26       58.82        2.67 o
  -3  -6   1       38.36       43.02        2.23 o
  -2  -6   1      421.28      436.71        5.45 o
  -1  -6   1      123.75      140.66        3.18 o
   0  -6   1      157.05      159.05        3.60 o
   1  -6   1       13.66       16.50        1.93 o
   2  -6   1      275.58      270.78        5.08 o
   3  -6   1        1.33        0.00        3.73 <
   4  -6   1      194.36      186.13        4.95 o
   5  -6   1        1.50        1.18        3.95 <
  -8  -5   1       58.68       59.02        3.71 o
  -7  -5   1       36.89       38.07        2.92 o
  -6  -5   1      256.24      254.91        5.15 o
  -5  -5   1        4.80        3.26        1.68 <
  -4  -5   1       78.21       82.57        2.69 o
  -3  -5   1        1.26        0.97        2.50 <
  -2  -5   1      472.85      513.21        5.10 o
  -1  -5   1       15.21       15.24        1.63 o
   0  -5   1      205.10      204.49        3.55 o
   1  -5   1        6.35        6.02        1.50 o
   2  -5   1      634.89      642.19        6.62 o
   3  -5   1        8.80        7.62        1.96 o
   4  -5   1        2.00        0.14        2.29 <
   5  -5   1        9.73        9.21        3.09 o
   6  -5   1       84.93       82.53        4.00 o
  -8  -4   1      182.98      182.56        5.26 o
  -7  -4   1        9.91       11.34        2.26 o
  -6  -4   1        3.15        3.64        2.26 <
  -5  -4   1        0.72        0.77        2.24 <
  -4  -4   1      740.27      747.77        6.51 o
  -3  -4   1       84.51       92.14        2.32 o
  -2  -4   1       74.47       77.20        2.07 o
  -1  -4   1       24.70       20.87        1.42 o
   0  -4   1      800.30      866.13        5.79 o
   1  -4   1      208.45      210.41        3.26 o
   2  -4   1       83.35       88.77        2.46 o
   3  -4   1       45.47       47.80        2.31 o
   4  -4   1      193.95      195.54        4.19 o
   5  -4   1      185.47      183.16        4.53 o
   6  -4   1       35.73       29.63        2.89 o
  -8  -3   1       10.18        4.31        2.33 o
  -7  -3   1       23.07       23.87        2.49 o
  -6  -3   1      531.19      527.32        6.71 o
  -5  -3   1      316.85      307.83        4.70 o
  -4  -3   1      964.28      898.46        6.93 o
  -3  -3   1       25.46       23.13        1.52 o
  -2  -3   1       31.86       45.24        1.37 o
  -1  -3   1      969.39     1022.82        6.62 o
   0  -3   1      193.26      229.35        2.53 o
   1  -3   1        0.20        1.00        1.41 <
   2  -3   1      347.98      345.10        3.94 o
   3  -3   1      884.88      892.20        6.83 o
   4  -3   1      245.01      242.76        4.25 o
   5  -3   1      118.53      117.20        3.52 o
   6  -3   1       -0.17        0.42        4.17 <
   7  -3   1       47.49       41.03        3.29 o
  -8  -2   1      204.01      220.94        5.53 o
  -7  -2   1       40.82       38.64        2.74 o
  -6  -2   1      549.26      541.92        6.73 o
  -5  -2   1       32.93       33.46        2.02 o
  -4  -2   1       -1.77        0.18        1.77 <
  -3  -2   1     1332.09     1269.30        8.38 o
  -2  -2   1     1013.34     1002.02        6.41 o
  -1  -2   1     1502.68     1488.29        8.04 o
   0  -2   1       21.44       25.81        1.05 o
   1  -2   1     1266.74     1355.92        7.91 o
   2  -2   1      154.42      156.32        2.43 o
   3  -2   1      707.78      705.63        5.50 o
   4  -2   1        2.13        1.97        1.81 <
   5  -2   1      221.75      212.07        4.22 o
   6  -2   1       11.75        8.97        2.04 o
   7  -2   1      231.26      232.80        5.54 o
   8  -2   1        0.09        0.11        2.92 <
  -8  -1   1        0.42        1.70        3.62 <
  -7  -1   1      221.74      233.71        5.15 o
  -6  -1   1      173.65      185.73        4.05 o
  -5  -1   1       39.15       41.60        2.07 o
  -4  -1   1     1383.05     1342.93        9.78 o
  -3  -1   1     1466.05     1425.80        9.86 o
  -2  -1   1     1695.78     1553.71        8.84 o
  -1  -1   1      200.92      141.03        1.90 o
   0  -1   1      173.19        0.00        1.59 x
   1  -1   1     2388.81     2368.86        8.75 o
   2  -1   1       61.18       52.56        1.46 o
   3  -1   1      192.29      182.40        2.73 o
   4  -1   1        2.27        4.28        1.57 <
   5  -1   1     1042.41     1006.75        8.10 o
   6  -1   1       22.50       21.15        2.21 o
   7  -1   1       28.92       30.39        2.74 o
   8  -1   1        4.32        0.10        3.28 <
  -8   0   1        6.73        8.99        3.13 <
  -7   0   1      136.46      133.77        4.31 o
  -6   0   1        6.07        7.10        1.97 o
  -5   0   1     2196.36     2144.50       14.55 o
  -4   0   1      138.96      117.84        2.87 o
  -3   0   1     2385.47     2132.02       12.82 o
  -2   0   1      488.86      435.02        3.46 o
  -1   0   1       73.15       31.47        1.22 o
   0   0   1       25.42        0.00        0.65 x
   1   0   1      141.12        0.00        1.34 x
   2   0   1      378.03      335.92        2.76 o
   3   0   1     3000.57     2732.74       13.18 o
   4   0   1      440.89      427.79        4.39 o
   5   0   1      291.40      276.96        4.25 o
   6   0   1        1.91        1.34        2.14 <
   7   0   1      116.71      109.20        3.82 o
   8   0   1       57.48       56.79        3.44 o
  -8   1   1        4.27        9.56        3.42 <
  -7   1   1      152.08      153.65        4.69 o
  -6   1   1        3.43        5.09        2.48 <
  -5   1   1       55.85       61.71        2.68 o
  -4   1   1       97.12       84.66        2.65 o
  -3   1   1     2812.29     2538.91       14.80 o
  -2   1   1     1834.18     1687.93       10.03 o
  -1   1   1    12994.35    12420.80       21.45 o
   0   1   1     1281.28        0.00        5.40 x
   1   1   1     1865.64        0.00        6.47 x
   2   1   1      598.26      503.89        4.09 o
   3   1   1       21.05       13.67        1.16 o
   4   1   1       27.64       27.79        1.45 o
   5   1   1      585.16      536.18        5.67 o
   6   1   1      321.71      317.80        4.95 o
   7   1   1      247.29      243.92        4.98 o
   8   1   1       87.92       91.74        3.88 o
   9   1   1       -2.36        1.45        3.89 <
  -7   2   1        0.99        1.23        2.90 <
  -6   2   1       24.24       20.10        2.36 o
  -5   2   1      341.64      332.05        5.42 o
  -4   2   1      104.48      106.30        2.87 o
  -3   2   1     1964.49     1887.07       13.51 o
  -2   2   1      104.21      106.81        2.12 o
  -1   2   1      185.23      200.25        2.31 o
   0   2   1     2797.44     2715.23       10.38 o
   1   2   1     1791.65     1790.72        8.00 o
   2   2   1     2530.80     2586.82       10.39 o
   3   2   1      177.24      155.26        2.43 o
   4   2   1      184.33      183.35        2.90 o
   5   2   1       19.69       23.67        1.74 o
   6   2   1      429.73      416.45        5.53 o
   7   2   1       11.99        7.83        2.03 o
   8   2   1       10.28        7.50        2.37 o
   9   2   1        8.65       12.12        2.72 o
  -7   3   1        3.85        0.39        2.68 <
  -6   3   1       82.68       82.08        3.81 o
  -5   3   1       60.44       64.27        2.98 o
  -4   3   1      484.98      460.75        6.01 o
  -3   3   1        4.23        2.24        1.52 <
  -2   3   1       26.18       35.55        1.57 o
  -1   3   1      937.78      907.45        6.69 o
   0   3   1     1630.27     1754.75        9.72 o
   1   3   1      310.62      327.98        2.96 o
   2   3   1       61.74       42.22        1.57 o
   3   3   1       31.44       33.89        1.47 o
   4   3   1     1690.33     1605.25       11.18 o
   5   3   1        1.07        1.53        3.31 <
   6   3   1       23.86       24.15        1.99 o
   7   3   1       -2.59        0.37        3.55 <
   8   3   1      196.15      193.38        5.16 o
   9   3   1        3.91        4.26        3.43 <
  -6   4   1       19.52       20.43        2.77 o
  -5   4   1        8.26        5.92        2.59 o
  -4   4   1       57.12       58.50        2.90 o
  -3   4   1        7.18        7.90        1.75 o
  -2   4   1     2158.32     2047.51       13.41 o
  -1   4   1        4.60        5.74        1.31 o
   0   4   1     1813.58     1752.39       12.03 o
   1   4   1        2.57        0.23        1.00 <
   2   4   1      110.38      166.40        2.25 o
   3   4   1       62.87       69.73        1.98 o
   4   4   1       45.99       69.00        2.02 o
   5   4   1       26.17       26.12        1.85 o
   6   4   1      488.98      459.91        6.12 o
   7   4   1       10.20        7.09        2.09 o
   8   4   1      131.54      132.30        4.47 o
   9   4   1        4.17        0.66        3.49 <
  -5   5   1        6.74        4.31        2.78 <
  -4   5   1      120.62      124.22        3.92 o
  -3   5   1        1.90        3.44        2.24 <
  -2   5   1      191.17      204.82        3.93 o
  -1   5   1       18.28       22.06        1.84 o
   0   5   1      707.10      691.08        6.18 o
   1   5   1      424.83      426.65        4.71 o
   2   5   1     2017.03     2069.52       13.97 o
   3   5   1      168.32      172.32        3.16 o
   4   5   1       33.38       32.86        1.99 o
   5   5   1       76.20       76.87        2.73 o
   6   5   1       61.30       58.64        2.77 o
   7   5   1       71.91       70.57        3.29 o
   8   5   1       31.20       29.98        2.89 o
   9   5   1        8.07        4.32        2.55 o
  -4   6   1       67.71       74.96        3.66 o
  -3   6   1       31.08       35.31        2.85 o
  -2   6   1       26.15       23.12        2.28 o
  -1   6   1      299.55      329.36        4.97 o
   0   6   1      627.88      636.28        6.59 o
   1   6   1      270.30      294.19        4.28 o
   2   6   1       32.26       34.98        1.99 o
   3   6   1      107.61      105.64        2.95 o
   4   6   1      301.48      295.95        4.71 o
   5   6   1      323.03      328.02        5.23 o
   6   6   1       37.72       34.39        2.58 o
   7   6   1        4.93        1.50        2.50 <
   8   6   1       15.94       11.70        2.52 o
  -3   7   1       -6.00        2.95        3.51 <
  -2   7   1       86.49       81.54        3.51 o
  -1   7   1        3.18        4.94        2.62 <
   0   7   1       56.23       57.05        2.71 o
   1   7   1      185.62      209.38        4.21 o
   2   7   1       56.05       55.11        2.55 o
   3   7   1      785.88      841.67        7.90 o
   4   7   1       31.43       31.89        2.39 o
   5   7   1       73.20       78.05        3.17 o
   6   7   1       13.27       14.21        2.40 o
   7   7   1       79.71       81.81        3.74 o
   8   7   1        3.41        4.24        4.21 <
  -2   8   1        8.97       12.88        2.69 o
  -1   8   1        6.12       11.17        3.83 <
   0   8   1       -1.63        0.90        3.07 <
   1   8   1      155.46      129.47        4.46 o
   2   8   1       -1.42        0.55        2.23 <
   3   8   1       51.89       37.60        2.94 o
   4   8   1        3.94        2.18        2.46 <
   5   8   1      173.99      195.50        4.70 o
   6   8   1       -4.47        0.16        4.11 <
   7   8   1      107.90      111.66        4.43 o
   0   9   1       16.39       11.65        2.64 o
   1   9   1      113.27      108.03        4.25 o
   2   9   1        0.10        0.37        2.46 <
   3   9   1        3.54        9.14        3.12 <
   4   9   1       28.72       33.38        2.97 o
   5   9   1       95.56       85.27        4.10 o
  -3  -9   2       57.01       48.94        3.57 o
  -2  -9   2      280.01      232.16        6.30 o
  -5  -8   2        7.03        6.68        2.91 <
  -4  -8   2       99.22       97.38        4.04 o
  -3  -8   2       62.54       65.44        3.26 o
  -2  -8   2        7.84        9.35        2.31 o
  -1  -8   2       15.52       13.33        2.47 o
   0  -8   2      126.96      107.06        4.24 o
   1  -8   2      123.72      111.85        4.31 o
   2  -8   2       76.44       60.85        3.78 o
  -6  -7   2       39.31       31.20        2.85 o
  -5  -7   2      198.56      202.68        5.02 o
  -4  -7   2       43.50       46.99        2.88 o
  -3  -7   2       20.99       27.86        2.36 o
  -2  -7   2       17.23       12.00        1.99 o
  -1  -7   2      318.64      309.55        5.52 o
   0  -7   2       16.45       13.25        2.09 o
   1  -7   2      132.21      122.88        4.00 o
   2  -7   2       15.06       12.43        2.29 o
   3  -7   2       28.61       27.00        2.99 o
  -7  -6   2       34.68       28.94        2.96 o
  -6  -6   2       40.21       37.21        2.90 o
  -5  -6   2        6.58        7.32        2.13 o
  -4  -6   2        4.49        0.89        2.07 <
  -3  -6   2      865.39      879.26        8.20 o
  -2  -6   2       -0.26        1.78        3.23 <
  -1  -6   2     1364.31     1424.81        9.88 o
   0  -6   2        2.91        0.00        1.87 <
   1  -6   2       10.23        8.67        1.83 o
   2  -6   2        9.16        9.03        2.05 o
   3  -6   2       94.83       90.69        3.51 o
   4  -6   2       13.58       13.21        2.33 o
   5  -6   2        3.59        2.30        2.98 <
  -7  -5   2       87.50       85.63        3.93 o
  -6  -5   2        6.84        8.04        2.26 o
  -5  -5   2       47.53       48.38        2.63 o
  -4  -5   2       -0.35        1.54        2.26 <
  -3  -5   2      519.08      550.72        5.84 o
  -2  -5   2       -0.01        0.02        1.91 <
  -1  -5   2      211.17      214.72        3.61 o
   0  -5   2      120.44      130.66        2.97 o
   1  -5   2     2134.30     2232.45       14.10 o
   2  -5   2      136.78      138.54        3.48 o
   3  -5   2      522.64      547.27        6.60 o
   4  -5   2        2.19        1.64        2.01 <
   5  -5   2        5.20        3.99        2.66 <
   6  -5   2       22.03       22.84        2.92 o
  -8  -4   2        3.65        2.69        3.00 <
  -7  -4   2        1.22        2.91        2.84 <
  -6  -4   2        4.51        2.97        2.14 <
  -5  -4   2      312.88      312.58        5.06 o
  -4  -4   2       89.56       87.58        2.72 o
  -3  -4   2       23.25       23.95        1.76 o
  -2  -4   2       89.99       93.73        2.40 o
  -1  -4   2     1389.28     1422.75        9.63 o
   0  -4   2      797.11      884.52        6.04 o
   1  -4   2      358.59      367.43        4.35 o
   2  -4   2       50.53       53.01        2.21 o
   3  -4   2      341.02      345.73        4.91 o
   4  -4   2      132.36      130.83        3.53 o
   5  -4   2      288.16      292.88        5.46 o
   6  -4   2        2.26        3.43        3.53 <
  -8  -3   2        1.01        1.32        3.75 <
  -7  -3   2       38.83       38.25        2.83 o
  -6  -3   2       84.17       84.57        3.25 o
  -5  -3   2       89.49       90.84        2.94 o
  -4  -3   2       -1.80        0.53        1.84 <
  -3  -3   2      406.54      387.77        4.43 o
  -2  -3   2     1191.79     1190.90        8.34 o
  -1  -3   2      841.55      848.23        5.98 o
   0  -3   2      316.19      323.31        3.42 o
   1  -3   2       49.00       50.36        1.69 o
   2  -3   2      975.01     1113.20        6.91 o
   3  -3   2      163.53      162.30        3.16 o
   4  -3   2      569.47      594.12        6.22 o
   5  -3   2       14.88       12.13        1.82 o
   6  -3   2        0.50        1.82        3.21 <
   7  -3   2       45.45       42.29        3.24 o
  -8  -2   2       39.94       40.68        3.46 o
  -7  -2   2       32.15       31.95        2.93 o
  -6  -2   2      100.46       91.92        3.29 o
  -5  -2   2       -1.52        5.25        3.54 <
  -4  -2   2      323.90      327.80        4.32 o
  -3  -2   2      160.93      165.51        2.76 o
  -2  -2   2      696.20      685.18        4.83 o
  -1  -2   2       21.99       23.42        1.13 o
   0  -2   2     3009.95     3066.93       12.35 o
   1  -2   2      216.33      233.84        2.60 o
   2  -2   2     4737.12     5107.78       17.88 o
   3  -2   2       17.14       12.59        1.37 o
   4  -2   2       54.90       47.35        2.26 o
   5  -2   2        0.92        2.60        1.73 <
   6  -2   2      157.13      153.42        4.17 o
   7  -2   2       21.78       23.68        2.66 o
   8  -2   2       -1.81        0.95        2.94 <
  -8  -1   2       48.22       49.74        3.67 o
  -7  -1   2       33.45       36.78        2.60 o
  -6  -1   2       18.69       19.52        2.25 o
  -5  -1   2        6.08        5.29        1.65 o
  -4  -1   2      666.06      653.80        5.98 o
  -3  -1   2       52.95       51.05        1.76 o
  -2  -1   2      348.82      340.45        3.30 o
  -1  -1   2       64.65       63.81        1.46 o
   0  -1   2     8906.78     8857.73       18.08 o
   1  -1   2        2.66        0.00        1.05 <
   2  -1   2      140.53      142.10        2.10 o
   3  -1   2       25.84       25.79        1.38 o
   4  -1   2     1914.31     1908.02       12.54 o
   5  -1   2      121.66      119.51        3.05 o
   6  -1   2      400.43      385.34        5.77 o
   7  -1   2       -1.64        1.82        2.84 <
   8  -1   2        3.73        0.50        2.82 <
  -8   0   2        7.02        1.84        3.04 <
  -7   0   2       -2.70        9.40        3.63 <
  -6   0   2      184.43      190.83        4.59 o
  -5   0   2       -1.28        0.20        1.86 <
  -4   0   2       93.07       97.84        2.58 o
  -3   0   2       61.06       54.92        1.90 o
  -2   0   2     1796.56     1678.78       10.24 o
  -1   0   2      524.10      440.51        3.67 o
   0   0   2      464.71      339.72        3.38 o
   1   0   2       73.39       87.76        1.31 o
   2   0   2     4721.86     5285.38       14.09 o
   3   0   2     1388.43     1379.95        9.16 o
   4   0   2     1813.34     1731.08       12.25 o
   5   0   2      164.77      162.95        3.32 o
   6   0   2       15.33       17.81        2.04 o
   7   0   2       57.47       55.86        3.01 o
   8   0   2       63.58       64.86        3.43 o
  -7   1   2       27.10       29.95        2.97 o
  -6   1   2      148.53      143.88        4.21 o
  -5   1   2        8.34       10.36        1.99 o
  -4   1   2       61.69       73.24        2.39 o
  -3   1   2      388.31      393.23        4.30 o
  -2   1   2      538.31      582.16        4.27 o
  -1   1   2      522.79      498.57        3.58 o
   0   1   2     1628.73     1565.09        7.53 o
   1   1   2     1441.31     1276.48        6.78 o
   2   1   2     3551.17     3228.71       11.87 o
   3   1   2      647.56      615.00        4.74 o
   4   1   2        0.50        3.12        2.57 <
   5   1   2      573.67      539.18        5.59 o
   6   1   2      230.31      220.29        4.20 o
   7   1   2      380.96      375.10        6.05 o
   8   1   2        2.01        0.90        3.83 <
   9   1   2       -0.83        1.48        2.68 <
  -7   2   2        5.34        0.34        2.78 <
  -6   2   2        8.32        4.93        2.14 o
  -5   2   2      184.15      187.62        4.29 o
  -4   2   2      140.93      141.75        3.36 o
  -3   2   2      634.56      612.84        5.78 o
  -2   2   2        2.41        2.50        1.84 <
  -1   2   2      378.35      365.91        3.45 o
   0   2   2     1433.44     1405.34        8.20 o
   1   2   2     3802.56     3675.11       12.53 o
   2   2   2      374.16      382.63        3.04 o
   3   2   2      140.47      147.57        2.22 o
   4   2   2       91.30       81.55        2.16 o
   5   2   2     1267.59     1225.40        8.83 o
   6   2   2       -1.83        0.03        2.30 <
   7   2   2       13.64       11.31        2.03 o
   8   2   2       14.64       10.35        2.21 o
   9   2   2       68.93       71.44        3.88 o
  -6   3   2       64.75       66.66        3.50 o
  -5   3   2      152.82      150.73        4.33 o
  -4   3   2      116.20      109.19        3.40 o
  -3   3   2       24.31       21.43        1.92 o
  -2   3   2        7.95        4.97        1.39 o
  -1   3   2     1999.38     1961.43       12.40 o
   0   3   2       14.15        6.86        1.17 o
   1   3   2       11.94        7.36        1.06 o
   2   3   2      208.25      217.01        2.62 o
   3   3   2     3245.19     3587.99       14.81 o
   4   3   2      102.94       91.58        2.38 o
   5   3   2      543.67      534.23        5.47 o
   6   3   2       46.07       43.52        2.36 o
   7   3   2      130.82      138.71        3.83 o
   8   3   2       81.76       86.34        3.56 o
   9   3   2       34.20       34.89        3.15 o
  -6   4   2       -2.93        1.04        4.33 <
  -5   4   2       19.62       20.28        2.67 o
  -4   4   2        0.45        0.00        2.37 <
  -3   4   2      346.56      351.56        5.23 o
  -2   4   2        2.04        3.81        2.80 <
  -1   4   2      328.00      345.33        4.18 o
   0   4   2        8.28       14.73        1.31 o
   1   4   2     1216.43     1235.16        8.40 o
   2   4   2        3.53        1.57        1.29 <
   3   4   2      959.49     1007.65        6.98 o
   4   4   2        2.75        3.17        2.19 <
   5   4   2      310.08      323.05        4.40 o
   6   4   2      134.62      139.81        3.52 o
   7   4   2      422.20      424.32        6.30 o
   8   4   2       23.97       24.92        2.70 o
   9   4   2        0.81        2.78        3.52 <
  -5   5   2       68.43       66.97        3.74 o
  -4   5   2       35.97       35.53        2.73 o
  -3   5   2      331.39      307.74        5.64 o
  -2   5   2       23.14       23.51        2.07 o
  -1   5   2       16.56       20.18        1.80 o
   0   5   2      119.12      129.99        2.88 o
   1   5   2      545.37      586.41        5.35 o
   2   5   2      195.65      213.42        3.34 o
   3   5   2       46.97       42.35        2.03 o
   4   5   2       70.17       76.75        2.43 o
   5   5   2      546.72      556.63        6.08 o
   6   5   2      101.59       98.14        3.17 o
   7   5   2       10.70        8.19        2.16 o
   8   5   2       34.31       33.35        2.89 o
   9   5   2       37.06       36.71        3.28 o
  -4   6   2       16.44       14.07        2.74 o
  -3   6   2        1.75        0.14        2.67 <
  -2   6   2      102.24       97.03        3.53 o
  -1   6   2      218.79      211.43        4.34 o
   0   6   2      459.56      467.20        5.73 o
   1   6   2       31.38       39.19        2.10 o
   2   6   2        1.81        5.26        1.97 <
   3   6   2      260.03      254.97        4.24 o
   4   6   2      431.70      446.10        5.51 o
   5   6   2       76.31       81.52        2.96 o
   6   6   2       -7.41        1.47        2.71 <
   7   6   2        6.64        8.30        2.16 o
   8   6   2      105.63      107.27        4.30 o
  -3   7   2        9.01        4.79        2.28 o
  -2   7   2      274.42      291.09        5.72 o
  -1   7   2       25.07       20.77        2.33 o
   0   7   2       33.94       42.41        2.51 o
   1   7   2       17.04       21.00        2.11 o
   2   7   2      370.13      358.86        5.55 o
   3   7   2       38.55       40.28        2.42 o
   4   7   2       78.12       76.84        3.01 o
   5   7   2        9.02        5.50        1.92 o
   6   7   2      209.71      209.98        4.87 o
   7   7   2       10.09        6.78        2.40 o
   8   7   2       78.95       82.23        4.24 o
  -2   8   2        8.06        6.08        2.73 o
  -1   8   2        5.41        7.50        2.88 <
   0   8   2      206.70      225.21        5.10 o
   1   8   2        3.61        4.04        2.10 <
   2   8   2      307.96      315.28        5.66 o
   3   8   2       12.40        9.00        2.09 o
   4   8   2       33.78       32.28        2.83 o
   5   8   2        0.18        0.51        4.42 <
   6   8   2      125.45      123.15        4.30 o
   7   8   2       -1.03        0.02        3.03 <
   0   9   2      159.47      135.73        4.95 o
   1   9   2        3.57        2.48        1.50 <
   2   9   2       -2.48        0.00        3.59 <
   3   9   2       12.70       13.30        2.42 o
   4   9   2      141.47      139.29        4.61 o
   5   9   2       25.95       25.50        2.73 o
   6   9   2        3.34        5.30        3.19 <
  -4  -8   3      182.87      175.40        5.24 o
  -3  -8   3      110.13      100.13        4.21 o
  -2  -8   3       26.59       25.24        2.77 o
  -1  -8   3       -0.80        3.13        2.54 <
   0  -8   3       56.29       57.10        3.35 o
   1  -8   3       -0.68        0.08        3.68 <
  -6  -7   3       51.32       48.58        3.66 o
  -5  -7   3      126.08      129.13        4.44 o
  -4  -7   3       27.56       33.27        2.79 o
  -3  -7   3        9.98       10.22        2.07 o
  -2  -7   3      208.61      204.46        4.77 o
  -1  -7   3       12.60       13.79        2.27 o
   0  -7   3      140.06      140.48        4.22 o
   1  -7   3       12.85       12.04        2.39 o
   2  -7   3       77.88       72.88        3.54 o
   3  -7   3       13.05        8.92        2.53 o
  -6  -6   3      299.99      307.14        6.30 o
  -5  -6   3       71.10       65.53        3.23 o
  -4  -6   3       -3.06        2.41        4.09 <
  -3  -6   3       99.01       95.10        3.38 o
  -2  -6   3      160.77      155.81        3.86 o
  -1  -6   3       47.83       44.28        2.49 o
   0  -6   3       81.83       78.46        3.02 o
   1  -6   3       52.74       54.91        2.83 o
   2  -6   3      343.10      336.90        5.91 o
   3  -6   3       17.03       11.58        2.10 o
   4  -6   3        1.58        0.26        3.30 <
  -7  -5   3        5.97        3.56        3.15 <
  -6  -5   3       65.31       59.08        3.30 o
  -5  -5   3       73.99       75.14        3.15 o
  -4  -5   3     1441.79     1394.99       10.73 o
  -3  -5   3      332.55      348.92        5.14 o
  -2  -5   3     1071.98     1082.50        8.46 o
  -1  -5   3       69.83       75.71        2.62 o
   0  -5   3       24.44       20.43        1.98 o
   1  -5   3        3.87        5.56        1.68 <
   2  -5   3       67.76       65.97        2.73 o
   3  -5   3       67.39       71.50        2.94 o
   4  -5   3      330.68      338.96        5.98 o
   5  -5   3      121.07      123.34        4.13 o
  -7  -4   3        1.97        0.42        4.23 <
  -6  -4   3      283.76      276.96        5.65 o
  -5  -4   3       69.67       72.06        3.08 o
  -4  -4   3      226.32      224.43        4.36 o
  -3  -4   3       18.21       17.02        1.82 o
  -2  -4   3      557.17      555.69        5.62 o
  -1  -4   3     1269.39     1292.10        8.86 o
   0  -4   3     1554.84     1639.80       10.93 o
   1  -4   3      344.41      366.14        4.47 o
   2  -4   3      249.04      260.91        4.10 o
   3  -4   3      131.20      128.60        3.34 o
   4  -4   3       56.88       57.70        2.74 o
   5  -4   3       16.91       14.72        2.22 o
   6  -4   3       94.25      106.78        4.02 o
  -7  -3   3       65.03       70.80        3.59 o
  -6  -3   3       42.25       38.85        2.80 o
  -5  -3   3       81.17       80.65        3.01 o
  -4  -3   3      190.68      191.45        3.79 o
  -3  -3   3      586.19      584.75        5.70 o
  -2  -3   3     1129.91     1085.74        7.94 o
  -1  -3   3      909.98      938.55        6.52 o
   0  -3   3       91.32       81.05        2.16 o
   1  -3   3      482.01      492.07        4.64 o
   2  -3   3      178.53      199.44        3.19 o
   3  -3   3      640.77      668.87        6.06 o
   4  -3   3       95.93       90.67        2.96 o
   5  -3   3       48.60       49.02        2.70 o
   6  -3   3       53.19       48.32        3.03 o
   7  -3   3      120.56      119.85        4.47 o
  -7  -2   3       25.74       22.39        2.75 o
  -6  -2   3        8.19        6.36        1.94 o
  -5  -2   3      324.86      322.52        5.22 o
  -4  -2   3       94.97       86.95        2.74 o
  -3  -2   3     2476.82     2360.99       15.52 o
  -2  -2   3        1.35        1.60        1.45 <
  -1  -2   3      165.28      119.10        2.53 o
   0  -2   3      208.74      182.26        2.70 o
   1  -2   3      990.22     1115.89        7.10 o
   2  -2   3       10.08       11.29        1.29 o
   3  -2   3       18.79       12.10        1.44 o
   4  -2   3        2.40        2.70        1.70 <
   5  -2   3      587.77      601.45        6.61 o
   6  -2   3       -1.70        0.25        2.46 <
   7  -2   3       16.50       19.31        2.51 o
   8  -2   3       16.92       18.81        2.97 o
  -7  -1   3       -6.20        1.21        3.37 <
  -6  -1   3        4.68        1.25        1.82 <
  -5  -1   3      413.07      409.56        5.79 o
  -4  -1   3        0.73        4.84        2.82 <
  -3  -1   3        0.06        3.02        1.58 <
  -2  -1   3       26.17       25.10        1.38 o
  -1  -1   3     6595.32     6415.85       19.68 o
   0  -1   3     1096.87     1019.65        7.60 o
   1  -1   3     5918.50     5697.19       17.61 o
   2  -1   3      159.72      156.26        2.42 o
   3  -1   3        0.26        0.07        1.57 <
   4  -1   3      111.82      115.72        2.70 o
   5  -1   3        3.69        0.50        1.49 <
   6  -1   3        1.69        3.83        2.26 <
   7  -1   3      226.46      223.65        4.99 o
   8  -1   3       18.90       21.22        2.73 o
  -7   0   3       68.16       74.53        3.84 o
  -6   0   3       -3.95        0.04        3.56 <
  -5   0   3       80.73       79.96        3.05 o
  -4   0   3       43.80       41.45        2.24 o
  -3   0   3      929.62      911.15        6.74 o
  -2   0   3     1041.72      979.90        7.62 o
  -1   0   3     3274.43     3130.18       13.60 o
   0   0   3      229.41      216.51        2.43 o
   1   0   3      243.70      234.21        2.47 o
   2   0   3     2113.20     2008.27       10.49 o
   3   0   3     2021.46     2110.01       11.55 o
   4   0   3      630.18      640.32        5.28 o
   5   0   3       64.00       62.72        2.29 o
   6   0   3       73.60       68.78        2.79 o
   7   0   3       -0.02        0.83        5.23 <
   8   0   3       49.29       53.47        3.38 o
   9   0   3       23.88       23.30        2.92 o
  -7   1   3       18.63       14.80        2.70 o
  -6   1   3       42.58       48.25        2.95 o
  -5   1   3       86.86       86.41        3.13 o
  -4   1   3        8.89        7.96        1.72 o
  -3   1   3      794.89      758.32        6.50 o
  -2   1   3       23.00       19.43        1.42 o
  -1   1   3        1.75        0.79        1.10 <
   0   1   3     6193.86     6047.61       17.36 o
   1   1   3     2342.15     2334.22       10.23 o
   2   1   3     7060.98     6702.08       18.61 o
   3   1   3      216.38      212.37        2.72 o
   4   1   3       -0.64        0.00        1.62 <
   5   1   3       93.90       82.26        2.52 o
   6   1   3      375.06      388.03        5.26 o
   7   1   3        4.43        9.54        2.72 <
   8   1   3        6.64        4.08        2.24 o
   9   1   3        2.56        0.51        3.81 <
  -6   2   3       14.84       13.55        2.44 o
  -5   2   3       49.57       49.47        2.96 o
  -4   2   3      315.17      307.22        5.07 o
  -3   2   3        3.27        3.42        1.48 <
  -2   2   3       13.18       17.46        1.44 o
  -1   2   3      444.85      440.44        4.08 o
   0   2   3     1187.68     1218.21        7.91 o
   1   2   3      162.62      161.36        2.22 o
   2   2   3      628.73      534.88        4.39 o
   3   2   3       29.53       33.91        1.37 o
   4   2   3     3940.34     4013.07       17.70 o
   5   2   3        0.65        0.65        3.09 <
   6   2   3      443.03      415.45        5.55 o
   7   2   3        6.50        8.92        1.99 o
   8   2   3       66.94       61.74        3.27 o
   9   2   3       -0.34        0.00        3.47 <
  -6   3   3       98.07       95.77        4.06 o
  -5   3   3        7.01        8.73        2.28 o
  -4   3   3       19.45       19.11        2.15 o
  -3   3   3        3.96        4.24        1.93 <
  -2   3   3      791.70      761.68        6.58 o
  -1   3   3       22.95       21.83        1.52 o
   0   3   3      502.51      493.09        4.35 o
   1   3   3      177.54      155.76        2.57 o
   2   3   3     1169.93     1216.77        7.60 o
   3   3   3      658.90      659.28        4.96 o
   4   3   3      400.13      471.71        4.28 o
   5   3   3      163.49      167.27        3.19 o
   6   3   3      467.36      435.04        5.73 o
   7   3   3        5.58        4.74        1.94 <
   8   3   3      210.07      216.75        5.02 o
   9   3   3        4.26        3.91        2.91 <
  -5   4   3       15.06       14.09        2.47 o
  -4   4   3      133.81      126.99        4.02 o
  -3   4   3       21.85       20.99        2.17 o
  -2   4   3      381.74      380.35        5.16 o
  -1   4   3      135.69      140.40        2.98 o
   0   4   3      441.18      421.71        4.67 o
   1   4   3      979.46      999.58        7.05 o
   2   4   3     2107.07     2182.96       13.10 o
   3   4   3      281.98      302.07        3.67 o
   4   4   3       14.63       12.79        1.46 o
   5   4   3      252.73      264.87        4.07 o
   6   4   3      132.37      136.31        3.38 o
   7   4   3      279.56      278.75        5.13 o
   8   4   3       25.18       25.43        2.68 o
   9   4   3        1.04        1.16        3.03 <
  -5   5   3       10.54       15.45        3.54 o
  -4   5   3       98.96       99.21        3.95 o
  -3   5   3       86.68       80.24        3.39 o
  -2   5   3       -0.69        2.41        2.67 <
  -1   5   3        2.74        2.06        2.28 <
   0   5   3      634.23      651.13        6.14 o
   1   5   3       15.87       19.06        1.61 o
   2   5   3       44.41       51.40        2.02 o
   3   5   3     1280.33     1325.19        9.00 o
   4   5   3      426.23      449.25        5.04 o
   5   5   3     1541.90     1631.72       10.94 o
   6   5   3       96.86      102.17        3.15 o
   7   5   3       59.26       61.89        3.11 o
   8   5   3        1.42        1.13        3.14 <
   9   5   3       43.60       43.83        3.52 o
  -4   6   3        7.32        7.78        2.52 <
  -3   6   3       -0.88        0.73        3.08 <
  -2   6   3       87.55       85.16        3.34 o
  -1   6   3      187.89      186.21        4.36 o
   0   6   3      121.90      120.55        3.36 o
   1   6   3        6.74        1.04        1.72 o
   2   6   3       18.59       21.44        1.90 o
   3   6   3      281.65      299.28        4.46 o
   4   6   3       13.37       16.94        1.89 o
   5   6   3       22.00       19.49        2.21 o
   6   6   3       28.22       29.41        2.46 o
   7   6   3      582.87      595.08        7.73 o
   8   6   3       13.95       11.75        2.54 o
   9   6   3      134.75      130.91        4.91 o
  -3   7   3       68.52       73.11        3.95 o
  -2   7   3       27.48       27.57        2.65 o
  -1   7   3       48.42       50.22        2.95 o
   0   7   3        0.49        0.03        2.74 <
   1   7   3      231.76      224.67        4.62 o
   2   7   3       32.14       30.17        2.30 o
   3   7   3      244.99      233.90        4.58 o
   4   7   3       28.83       32.37        2.26 o
   5   7   3       89.83       89.05        3.31 o
   6   7   3       60.60       62.29        3.14 o
   7   7   3       64.03       59.62        3.31 o
   8   7   3       52.64       54.10        3.42 o
  -1   8   3       19.80       19.10        2.72 o
   0   8   3        7.71        4.53        2.19 o
   1   8   3      162.68      168.28        4.56 o
   2   8   3       23.54       21.78        2.34 o
   3   8   3       26.09       23.21        2.51 o
   4   8   3       82.07       78.38        3.38 o
   5   8   3      278.00      277.45        5.70 o
   6   8   3       39.40       33.59        2.91 o
   7   8   3       13.52       12.77        2.65 o
   1   9   3        3.18        2.40        4.47 <
   2   9   3        5.26        5.99        3.14 <
   3   9   3      126.74      117.04        4.31 o
   4   9   3        9.14       12.27        2.60 o
   5   9   3       31.61       27.82        2.83 o
   6   9   3       40.13       33.41        3.18 o
  -3  -8   4        0.01        0.05        3.27 <
  -2  -8   4       42.38       34.38        3.09 o
  -1  -8   4      231.93      215.78        5.69 o
   0  -8   4       49.72       40.79        3.33 o
  -5  -7   4       50.27       47.10        3.42 o
  -4  -7   4        8.64       14.32        2.44 o
  -3  -7   4      106.74      101.33        3.89 o
  -2  -7   4        5.12        1.98        2.08 <
  -1  -7   4      224.39      224.51        5.11 o
   0  -7   4        8.14        2.98        1.93 o
   1  -7   4       49.33       42.68        3.05 o
   2  -7   4        1.40        0.14        3.57 <
   3  -7   4      200.95      194.65        5.64 o
  -6  -6   4       45.56       53.73        3.57 o
  -5  -6   4       11.50       11.44        2.54 o
  -4  -6   4      139.11      132.54        4.09 o
  -3  -6   4      276.37      283.44        5.34 o
  -2  -6   4      152.39      156.18        3.96 o
  -1  -6   4       12.65       10.53        2.16 o
   0  -6   4       -1.37        0.38        2.47 <
   1  -6   4      591.10      599.17        7.45 o
   2  -6   4       57.53       53.68        3.00 o
   3  -6   4      110.88      112.30        3.97 o
   4  -6   4        1.73        0.22        2.86 <
  -6  -5   4       38.80       34.57        2.89 o
  -5  -5   4       41.65       39.13        2.87 o
  -4  -5   4        4.68        5.05        2.66 <
  -3  -5   4        3.98        1.93        1.74 <
  -2  -5   4      234.57      235.25        4.46 o
  -1  -5   4      789.15      790.69        7.55 o
   0  -5   4      801.47      847.91        7.65 o
   1  -5   4      381.22      386.85        5.51 o
   2  -5   4       92.25       96.61        3.19 o
   3  -5   4       43.19       42.05        2.69 o
   4  -5   4      103.41       97.64        3.77 o
   5  -5   4       75.38       70.25        3.71 o
  -7  -4   4       18.69       16.80        2.92 o
  -6  -4   4      160.35      155.89        4.67 o
  -5  -4   4      135.29      129.91        4.07 o
  -4  -4   4      153.30      158.99        3.89 o
  -3  -4   4       -1.88        0.00        2.21 <
  -2  -4   4       81.99       82.35        2.68 o
  -1  -4   4        3.88        0.46        1.80 <
   0  -4   4        3.61        0.98        1.44 <
   1  -4   4      412.24      427.74        5.15 o
   2  -4   4      991.78     1051.37        8.14 o
   3  -4   4      451.29      464.38        5.91 o
   4  -4   4      613.23      619.20        7.38 o
   5  -4   4       37.44       41.92        2.77 o
   6  -4   4       -0.21        0.01        4.90 <
  -7  -3   4      124.28      133.53        4.73 o
  -6  -3   4       60.03       60.98        3.35 o
  -5  -3   4       71.10       72.53        3.16 o
  -4  -3   4      223.89      224.54        4.33 o
  -3  -3   4       -3.87        0.12        2.02 <
  -2  -3   4      941.54      942.38        7.24 o
  -1  -3   4       30.89       26.72        1.72 o
   0  -3   4      132.09      129.91        2.79 o
   1  -3   4       14.16       11.33        1.44 o
   2  -3   4      977.51     1006.43        7.31 o
   3  -3   4       42.26       44.62        2.19 o
   4  -3   4       22.56       23.62        2.04 o
   5  -3   4       27.68       29.05        2.46 o
   6  -3   4      310.40      312.50        5.92 o
   7  -3   4        4.85        0.27        4.78 <
  -7  -2   4        2.65        4.13        3.39 <
  -6  -2   4        1.59        4.55        2.85 <
  -5  -2   4       98.38       95.99        3.41 o
  -4  -2   4      502.41      505.28        6.16 o
  -3  -2   4      191.02      175.34        3.53 o
  -2  -2   4        1.90        3.19        0.87 <
  -1  -2   4      398.26      361.97        4.24 o
   0  -2   4     2614.17     2528.81       14.39 o
   1  -2   4      404.68      392.91        4.13 o
   2  -2   4      249.52      220.82        3.51 o
   3  -2   4       -0.38        2.40        2.59 <
   4  -2   4      673.07      720.22        6.53 o
   5  -2   4      113.83      120.13        3.28 o
   6  -2   4      167.34      167.59        4.32 o
   7  -2   4       15.26       13.39        2.42 o
   8  -2   4       10.18        8.97        2.75 o
  -7  -1   4       -0.59        0.05        3.46 <
  -6  -1   4      318.38      331.37        6.26 o
  -5  -1   4       26.44       28.26        2.39 o
  -4  -1   4      395.44      378.59        5.49 o
  -3  -1   4       23.01       20.54        1.77 o
  -2  -1   4      239.27      260.69        3.46 o
  -1  -1   4       16.86       19.27        1.26 o
   0  -1   4       32.32       48.86        1.39 o
   1  -1   4      220.08      186.72        2.87 o
   2  -1   4     2622.45     2515.22       13.93 o
   3  -1   4     1146.06     1167.90        7.78 o
   4  -1   4     1306.87     1374.50        9.09 o
   5  -1   4      142.99      149.10        3.46 o
   6  -1   4        0.68        0.02        2.58 <
   7  -1   4       99.60       98.87        3.64 o
   8  -1   4       36.92       30.81        3.01 o
  -7   0   4       16.96       21.58        2.93 o
  -6   0   4       30.34       27.14        2.80 o
  -5   0   4       11.12        9.09        1.99 o
  -4   0   4      263.00      249.23        4.55 o
  -3   0   4      390.48      391.66        4.90 o
  -2   0   4     1437.29     1400.10        9.96 o
  -1   0   4      853.79      840.61        6.23 o
   0   0   4       16.12       12.41        1.16 o
   1   0   4      116.90      117.85        2.04 o
   2   0   4      228.63      241.19        2.84 o
   3   0   4      187.13      198.25        2.85 o
   4   0   4      229.80      230.61        3.48 o
   5   0   4      513.53      515.41        5.59 o
   6   0   4      459.32      452.24        6.00 o
   7   0   4      399.09      380.64        6.28 o
   8   0   4       38.52       34.19        2.83 o
  -6   1   4        2.61        3.45        3.37 <
  -5   1   4      308.46      298.08        5.64 o
  -4   1   4       93.04       99.62        3.15 o
  -3   1   4     1069.03     1060.43        8.12 o
  -2   1   4       -1.24        0.05        2.37 <
  -1   1   4        7.70       14.01        1.21 o
   0   1   4      588.74      556.64        4.46 o
   1   1   4     2323.24     2318.36       11.81 o
   2   1   4      115.94      106.60        2.11 o
   3   1   4        4.68        1.35        1.10 o
   4   1   4       39.16       46.66        1.81 o
   5   1   4      797.06      773.55        6.61 o
   6   1   4       10.00        5.08        1.63 o
   7   1   4        5.18        2.52        1.89 <
   8   1   4       20.10       20.10        2.57 o
   9   1   4       97.95       93.27        4.37 o
  -6   2   4       44.18       54.44        3.35 o
  -5   2   4       78.03       73.65        3.53 o
  -4   2   4       96.24       96.71        3.27 o
  -3   2   4      216.72      195.30        4.02 o
  -2   2   4       23.47       18.96        1.72 o
  -1   2   4     4716.55     4612.35       20.20 o
   0   2   4      101.10       68.39        2.15 o
   1   2   4     2402.48     2188.10       12.63 o
   2   2   4      271.16      234.51        3.14 o
   3   2   4      643.10      705.39        4.94 o
   4   2   4       19.54       14.15        1.49 o
   5   2   4      128.55      159.53        3.01 o
   6   2   4        0.93        4.19        2.55 <
   7   2   4      286.82      270.42        5.17 o
   8   2   4       61.91       62.27        3.32 o
   9   2   4       78.90       83.58        4.01 o
  -6   3   4       -1.72        1.15        3.24 <
  -5   3   4        0.38        2.42        4.49 <
  -4   3   4        5.99        4.80        2.07 <
  -3   3   4      593.03      587.26        6.84 o
  -2   3   4        2.09        0.00        2.15 <
  -1   3   4      544.24      557.03        5.35 o
   0   3   4        3.83        4.11        1.20 o
   1   3   4     1655.75     1544.26       11.37 o
   2   3   4      240.12      223.06        3.18 o
   3   3   4     2658.51     2539.56       14.64 o
   4   3   4      136.61      127.82        2.77 o
   5   3   4        3.14        3.64        1.50 <
   6   3   4       54.15       51.72        2.46 o
   7   3   4      181.80      179.64        4.24 o
   8   3   4       23.25       18.06        2.61 o
   9   3   4        5.05        4.46        2.91 <
  -5   4   4       -0.52        0.30        3.73 <
  -4   4   4      116.17      119.72        4.12 o
  -3   4   4       55.12       61.20        2.77 o
  -2   4   4      107.42      109.13        3.21 o
  -1   4   4      256.53      249.18        4.18 o
   0   4   4      141.00      131.53        2.98 o
   1   4   4     1409.08     1422.32       10.04 o
   2   4   4      452.28      448.90        4.62 o
   3   4   4       -2.67        1.18        1.82 <
   4   4   4       54.94       56.92        2.20 o
   5   4   4      623.00      635.14        6.21 o
   6   4   4      195.01      192.79        4.00 o
   7   4   4       42.39       44.54        2.68 o
   8   4   4       20.31       19.18        2.58 o
   9   4   4       17.27       14.38        2.72 o
  -4   5   4       27.37       27.09        2.73 o
  -3   5   4       37.74       36.91        2.81 o
  -2   5   4      645.19      643.54        7.53 o
  -1   5   4       70.78       73.05        2.79 o
   0   5   4     1996.05     2028.44       13.88 o
   1   5   4        6.68        7.79        1.49 o
   2   5   4      300.55      314.32        4.29 o
   3   5   4      302.22      314.81        4.32 o
   4   5   4      201.43      217.23        3.73 o
   5   5   4       59.62       58.19        2.51 o
   6   5   4        2.89        1.54        2.47 <
   7   5   4       55.69       51.39        2.88 o
   8   5   4      209.06      200.45        5.20 o
   9   5   4        9.70       11.19        2.75 o
  -3   6   4       21.73       22.57        2.74 o
  -2   6   4       56.73       50.48        2.97 o
  -1   6   4       98.83       97.27        3.43 o
   0   6   4      139.77      131.73        3.66 o
   1   6   4        7.88        8.54        1.78 o
   2   6   4     2345.93     2374.26       15.41 o
   3   6   4       -0.33        0.01        2.32 <
   4   6   4     1390.58     1438.51        9.88 o
   5   6   4       27.09       26.16        2.15 o
   6   6   4        2.61        2.11        2.39 <
   7   6   4       -1.85        1.10        4.00 <
   8   6   4        0.72        2.51        3.28 <
   9   6   4        8.40        3.34        3.35 <
  -2   7   4        3.78        4.44        3.34 <
  -1   7   4        3.06        2.69        2.87 <
   0   7   4      213.56      215.40        4.87 o
   1   7   4        1.21        2.26        1.79 <
   2   7   4      215.86      228.22        4.53 o
   3   7   4        1.51        2.06        2.18 <
   4   7   4      297.15      300.75        5.28 o
   5   7   4       10.92       11.46        2.17 o
   6   7   4      717.52      719.09        8.35 o
   7   7   4        8.24       12.37        2.48 o
   8   7   4       43.96       46.51        3.19 o
  -1   8   4       35.94       31.71        3.00 o
   0   8   4       84.82       94.64        3.99 o
   1   8   4       28.41       26.91        2.66 o
   2   8   4        2.48        2.29        2.42 <
   3   8   4       11.49       16.25        2.25 o
   4   8   4      209.09      201.78        4.82 o
   5   8   4       58.56       65.70        3.26 o
   6   8   4        1.13        0.31        4.05 <
   7   8   4        2.68        0.15        3.05 <
   1   9   4       62.49       58.54        3.65 o
   2   9   4       39.78       34.34        3.11 o
   3   9   4      268.36      244.32        5.84 o
   4   9   4       36.24       31.68        3.04 o
   5   9   4       55.68       43.55        3.24 o
   6   9   4       11.93       10.54        2.58 o
  -4  -7   5       42.53       34.96        3.33 o
  -3  -7   5        2.64        0.63        4.57 <
  -2  -7   5      333.67      335.82        6.52 o
  -1  -7   5       -1.57        0.89        2.92 <
   0  -7   5       25.83       28.97        2.75 o
   1  -7   5        4.05        4.16        2.22 <
   2  -7   5       29.02       28.75        3.22 o
  -5  -6   5        1.59        5.09        1.71 <
  -4  -6   5      344.46      350.07        6.62 o
  -3  -6   5       15.98       13.63        2.37 o
  -2  -6   5      134.21      142.15        4.06 o
  -1  -6   5       16.51       13.80        2.19 o
   0  -6   5      112.06      111.61        3.88 o
   1  -6   5      132.89      134.78        4.06 o
   2  -6   5       88.72       87.55        3.64 o
   3  -6   5        0.01        4.32        3.49 <
   4  -6   5        4.59        1.41        2.83 <
  -6  -5   5       63.25       63.99        3.98 o
  -5  -5   5      125.36      125.08        4.49 o
  -4  -5   5       68.16       72.66        3.30 o
  -3  -5   5       20.89       21.90        2.25 o
  -2  -5   5      186.61      184.10        4.22 o
  -1  -5   5      318.89      313.38        5.38 o
   0  -5   5      457.38      479.68        6.22 o
   1  -5   5      107.72      114.23        3.46 o
   2  -5   5       21.19       23.75        2.23 o
   3  -5   5      109.28      112.33        3.76 o
   4  -5   5        6.99        3.46        2.07 o
   5  -5   5       39.04       41.54        3.19 o
  -6  -4   5       17.92       17.85        2.78 o
  -5  -4   5       16.29       13.81        2.44 o
  -4  -4   5       74.79       71.83        3.18 o
  -3  -4   5      382.61      380.80        5.82 o
  -2  -4   5      432.64      436.16        5.75 o
  -1  -4   5      584.65      589.29        6.41 o
   0  -4   5       84.24       83.49        2.79 o
   1  -4   5      167.70      177.99        3.67 o
   2  -4   5        9.34        9.91        1.75 o
   3  -4   5      499.19      517.36        6.49 o
   4  -4   5        3.34        1.26        2.37 <
   5  -4   5       -0.03        0.13        2.91 <
   6  -4   5       -3.83        0.44        3.37 <
  -6  -3   5       18.81       21.84        2.65 o
  -5  -3   5       45.62       44.23        2.95 o
  -4  -3   5       84.47       81.98        3.17 o
  -3  -3   5      571.87      567.79        6.61 o
  -2  -3   5        0.84        4.72        3.35 <
  -1  -3   5       42.36       41.56        2.07 o
   0  -3   5       16.31       17.97        1.60 o
   1  -3   5     1402.67     1454.14        9.82 o
   2  -3   5        2.10        0.40        1.36 <
   3  -3   5       83.17       79.41        2.79 o
   4  -3   5       12.88       12.79        1.87 o
   5  -3   5      229.39      231.15        4.83 o
   6  -3   5       25.57       23.76        2.54 o
   7  -3   5       14.18       16.99        2.81 o
  -6  -2   5       12.37       16.71        2.51 o
  -5  -2   5      186.91      196.01        4.61 o
  -4  -2   5       95.07      105.13        3.25 o
  -3  -2   5       15.50       12.87        1.78 o
  -2  -2   5       67.19       68.08        2.38 o
  -1  -2   5     1660.86     1627.88       11.35 o
   0  -2   5       34.25       33.15        1.78 o
   1  -2   5     1128.43     1101.95        8.14 o
   2  -2   5       10.57       12.61        1.47 o
   3  -2   5      167.48      178.68        3.35 o
   4  -2   5      275.66      294.62        4.53 o
   5  -2   5      117.74      120.03        3.40 o
   6  -2   5       41.55       45.07        2.70 o
   7  -2   5       42.03       42.83        2.98 o
  -6  -1   5        0.71        2.16        2.91 <
  -5  -1   5       65.07       62.67        3.09 o
  -4  -1   5        4.76        3.32        1.73 <
  -3  -1   5      320.06      319.99        4.78 o
  -2  -1   5      428.67      421.47        5.04 o
  -1  -1   5     1088.64     1069.92        7.95 o
   0  -1   5      126.67      115.21        2.56 o
   1  -1   5       97.79      107.01        2.28 o
   2  -1   5      909.71      913.62        6.37 o
   3  -1   5      910.40      926.65        6.82 o
   4  -1   5      443.35      469.79        5.20 o
   5  -1   5       19.85       19.34        1.97 o
   6  -1   5       53.74       51.64        2.68 o
   7  -1   5        1.21        6.30        4.42 <
   8  -1   5       66.36       60.16        3.57 o
  -6   0   5       29.91       35.38        3.03 o
  -5   0   5       -3.31        0.02        2.76 <
  -4   0   5       39.76       41.05        2.52 o
  -3   0   5      212.47      210.66        3.97 o
  -2   0   5      145.44      149.33        3.13 o
  -1   0   5       24.99       23.46        1.59 o
   0   0   5      909.91      897.37        6.13 o
   1   0   5     1414.53     1357.39        9.07 o
   2   0   5     1743.40     1697.89       11.80 o
   3   0   5      281.75      265.83        3.71 o
   4   0   5      122.54      133.37        2.84 o
   5   0   5        9.44        8.92        1.78 o
   6   0   5      706.33      747.00        7.30 o
   7   0   5        1.79        0.20        4.02 <
   8   0   5       23.56       24.72        2.58 o
  -6   1   5        4.02       10.04        3.14 <
  -5   1   5       87.77       93.14        3.66 o
  -4   1   5      276.14      286.88        5.20 o
  -3   1   5       59.53       59.19        2.49 o
  -2   1   5       -2.22        0.08        1.92 <
  -1   1   5       83.91       93.68        2.32 o
   0   1   5     1119.52     1115.20        7.92 o
   1   1   5       76.76       86.84        1.97 o
   2   1   5        9.57        7.26        1.26 o
   3   1   5        5.82        3.19        1.21 o
   4   1   5     1932.84     1873.24       11.99 o
   5   1   5        2.15        2.64        1.79 <
   6   1   5      184.48      186.24        3.97 o
   7   1   5       -1.66        2.26        2.07 <
   8   1   5      135.57      135.72        4.45 o
   9   1   5        3.80        3.36        3.19 <
  -6   2   5       95.14      103.42        4.46 o
  -5   2   5        2.02        2.73        3.02 <
  -4   2   5       84.02       88.99        3.40 o
  -3   2   5       47.61       45.23        2.46 o
  -2   2   5      315.34      330.21        4.68 o
  -1   2   5       61.53       54.85        2.24 o
   0   2   5      216.16      244.14        3.27 o
   1   2   5      133.93      101.83        2.55 o
   2   2   5     1384.68     1344.52        9.10 o
   3   2   5      336.35      302.56        3.91 o
   4   2   5      950.22      901.75        6.83 o
   5   2   5       20.64       21.76        1.91 o
   6   2   5      140.56      141.55        3.51 o
   7   2   5       92.63       86.66        3.24 o
   8   2   5      104.58      105.16        3.79 o
   9   2   5       34.50       41.70        3.24 o
  -5   3   5        5.27        1.23        2.15 <
  -4   3   5       68.01       68.67        3.13 o
  -3   3   5       48.78       48.67        2.70 o
  -2   3   5      553.14      555.91        6.39 o
  -1   3   5       71.67       68.07        2.45 o
   0   3   5       23.91       28.93        1.67 o
   1   3   5       47.48       55.58        1.84 o
   2   3   5      900.04      961.33        6.38 o
   3   3   5       -1.54        1.26        2.46 <
   4   3   5       41.55       34.25        1.99 o
   5   3   5      591.65      577.40        5.99 o
   6   3   5      404.38      430.68        5.42 o
   7   3   5      387.42      400.18        5.90 o
   8   3   5        7.64        5.72        2.05 o
   9   3   5       -2.13        0.47        3.23 <
  -4   4   5      323.89      340.96        6.61 o
  -3   4   5       33.85       34.70        2.65 o
  -2   4   5      103.38      100.06        3.30 o
  -1   4   5       70.71       67.56        2.70 o
   0   4   5      267.30      269.78        4.21 o
   1   4   5      262.03      259.14        3.95 o
   2   4   5       45.86       40.81        1.99 o
   3   4   5      214.22      202.68        3.58 o
   4   4   5      355.56      355.98        4.64 o
   5   4   5      687.64      689.46        6.69 o
   6   4   5       56.76       66.18        2.59 o
   7   4   5        1.65        1.07        2.94 <
   8   4   5       10.50       12.19        2.31 o
   9   4   5      159.37      166.76        5.14 o
  -4   5   5        9.97       13.12        2.61 o
  -3   5   5        7.70       10.40        2.29 o
  -2   5   5      307.23      305.97        5.61 o
  -1   5   5      127.40      122.74        3.59 o
   0   5   5      409.70      415.56        5.54 o
   1   5   5        5.93        5.98        2.02 <
   2   5   5        0.32        3.26        2.27 <
   3   5   5      782.42      800.72        6.97 o
   4   5   5       10.09        9.26        1.73 o
   5   5   5       57.59       60.87        2.60 o
   6   5   5       11.31       11.78        1.90 o
   7   5   5      312.22      343.21        5.55 o
   8   5   5       -2.72        0.26        3.09 <
   9   5   5       63.65       73.81        3.92 o
  -3   6   5      211.71      225.52        5.67 o
  -2   6   5       -1.12        3.08        2.93 <
  -1   6   5      355.47      378.09        6.09 o
   0   6   5       66.81       66.92        2.88 o
   1   6   5        6.65        5.36        2.31 <
   2   6   5      131.87      133.62        3.51 o
   3   6   5       32.75       31.68        2.06 o
   4   6   5       63.77       66.87        2.71 o
   5   6   5      453.05      450.36        6.15 o
   6   6   5       51.27       56.65        2.77 o
   7   6   5      343.40      367.96        6.13 o
   8   6   5       23.79       24.36        2.61 o
   9   6   5        2.87        0.95        3.20 <
  -2   7   5        9.40        6.60        2.45 o
  -1   7   5       37.05       33.90        2.90 o
   0   7   5       31.82       35.59        2.70 o
   1   7   5      446.03      468.26        6.66 o
   2   7   5       36.69       37.95        2.57 o
   3   7   5       35.27       34.75        2.38 o
   4   7   5       -2.77        1.45        2.90 <
   5   7   5       87.19       86.06        3.45 o
   6   7   5        6.51        5.82        2.87 <
   7   7   5       12.87       13.49        2.50 o
   8   7   5       28.15       30.41        2.88 o
   0   8   5        9.55        6.61        2.30 o
   1   8   5       65.49       68.18        3.49 o
   2   8   5       36.74       32.20        2.63 o
   3   8   5       85.46       84.75        3.51 o
   4   8   5      115.44      116.03        3.89 o
   5   8   5       56.17       50.72        3.03 o
   6   8   5       -0.02        0.33        3.37 <
   7   8   5       19.27       16.13        2.83 o
   2   9   5       24.86       23.73        2.79 o
   3   9   5       69.41       68.46        3.71 o
   4   9   5        2.66        0.31        2.79 <
   5   9   5       -0.26        0.11        2.94 <
  -2  -7   6       -0.43        0.49        6.05 <
  -1  -7   6        5.75        0.10        3.28 <
   0  -7   6       56.81       41.50        4.89 o
  -4  -6   6       48.36       47.23        4.72 o
  -3  -6   6       88.29       76.65        4.93 o
  -2  -6   6       12.64        4.35        3.38 o
  -1  -6   6       23.31       26.06        3.76 o
   0  -6   6       52.21       53.73        4.50 o
   1  -6   6        8.72        9.46        3.31 <
   2  -6   6        8.70        4.68        3.37 <
   3  -6   6       97.41       92.98        5.92 o
  -5  -5   6       52.87       52.73        5.15 o
  -4  -5   6       26.30       41.51        4.34 o
  -3  -5   6        7.42        3.61        2.97 <
  -2  -5   6      140.25      134.40        5.84 o
  -1  -5   6       47.90       49.87        4.16 o
   0  -5   6      158.61      151.12        5.72 o
   1  -5   6        8.86        6.58        2.67 o
   2  -5   6       83.55       85.70        4.93 o
   3  -5   6       12.79       17.14        3.22 o
   4  -5   6       71.52       67.70        4.87 o
  -5  -4   6       16.80       12.49        3.57 o
  -4  -4   6      165.09      167.14        6.57 o
  -3  -4   6       -2.63        2.13        4.32 <
  -2  -4   6      795.98      800.10       11.87 o
  -1  -4   6        6.20        3.93        2.48 <
   0  -4   6       14.09        9.84        2.36 o
   1  -4   6        5.69        6.24        2.62 <
   2  -4   6      275.04      266.09        7.04 o
   3  -4   6       -4.76        3.83        3.93 <
   4  -4   6       -1.74        8.27        4.51 <
   5  -4   6        2.31        0.12        4.33 <
   6  -4   6      136.32      133.68        6.70 o
  -5  -3   6       20.26       20.94        3.68 o
  -4  -3   6      293.72      301.62        8.03 o
  -3  -3   6       22.22       22.69        2.87 o
  -2  -3   6        4.01        1.14        2.44 <
  -1  -3   6       77.59       84.84        4.00 o
   0  -3   6     1164.74     1233.86       12.56 o
   1  -3   6      187.02      209.85        5.48 o
   2  -3   6      382.05      425.18        7.71 o
   3  -3   6       13.27       14.93        2.51 o
   4  -3   6      101.79       97.16        4.85 o
   5  -3   6       36.80       31.80        3.85 o
   6  -3   6       18.90       24.40        3.79 o
  -6  -2   6       66.05       65.38        5.20 o
  -5  -2   6       -2.62        5.15        4.76 <
  -4  -2   6       58.39       61.10        4.38 o
  -3  -2   6       -2.88        1.04        3.40 <
  -2  -2   6      363.80      387.53        7.50 o
  -1  -2   6      220.87      224.31        5.64 o
   0  -2   6      411.46      409.21        7.25 o
   1  -2   6       46.65       41.03        3.10 o
   2  -2   6      373.71      388.96        7.05 o
   3  -2   6      245.54      266.17        6.05 o
   4  -2   6      552.46      565.89        9.33 o
   5  -2   6       67.23       64.93        4.12 o
   6  -2   6        5.37        1.54        2.82 <
   7  -2   6       59.24       59.12        4.66 o
  -6  -1   6       42.35       46.39        4.93 o
  -5  -1   6       -1.12        0.14        4.51 <
  -4  -1   6       28.13       26.47        3.46 o
  -3  -1   6      341.23      352.45        7.68 o
  -2  -1   6      338.67      352.12        7.08 o
  -1  -1   6      576.93      570.68        8.40 o
   0  -1   6        7.88        6.01        1.99 o
   1  -1   6      112.10      120.95        3.84 o
   2  -1   6      261.38      265.55        5.57 o
   3  -1   6      432.08      427.02        7.36 o
   4  -1   6       26.44       27.19        2.81 o
   5  -1   6       76.19       85.08        4.16 o
   6  -1   6      183.19      201.38        6.45 o
   7  -1   6      154.78      156.50        6.04 o
   8  -1   6       20.22       22.75        4.13 o
  -5   0   6       26.76       30.72        4.04 o
  -4   0   6      158.98      160.27        6.12 o
  -3   0   6      122.10      124.95        5.08 o
  -2   0   6       98.86       98.25        3.98 o
  -1   0   6      627.23      629.70        8.66 o
   0   0   6        4.02        4.91        1.87 <
   1   0   6     4055.38     3993.11       28.04 o
   2   0   6       16.51       18.92        2.36 o
   3   0   6      574.52      574.72        7.99 o
   4   0   6       91.62       88.75        3.77 o
   5   0   6      138.30      135.15        4.63 o
   6   0   6       -0.87        1.00        6.86 <
   7   0   6       -3.05        5.49        4.43 <
   8   0   6       18.31       15.05        3.81 o
  -5   1   6       45.25       41.00        4.45 o
  -4   1   6       12.56        7.90        3.14 o
  -3   1   6       18.42       20.32        2.94 o
  -2   1   6        3.24        7.16        2.33 <
  -1   1   6     1345.67     1334.59       13.88 o
   0   1   6        9.73        8.51        1.92 o
   1   1   6      177.69      149.39        4.44 o
   2   1   6       15.02       13.47        2.12 o
   3   1   6     2328.70     2334.99       21.77 o
   4   1   6      152.58      154.72        4.62 o
   5   1   6     1321.72     1307.16       13.32 o
   6   1   6       61.31       57.72        3.71 o
   7   1   6        2.57        0.96        3.80 <
   8   1   6        3.74       10.41        4.99 <
   9   1   6        3.48        0.74        4.92 <
  -5   2   6       19.74       17.73        4.06 o
  -4   2   6        2.48        1.12        4.35 <
  -3   2   6      180.34      172.55        6.18 o
  -2   2   6       11.72       11.94        2.81 o
  -1   2   6      259.67      260.90        6.03 o
   0   2   6        0.83        2.74        4.85 <
   1   2   6      761.95      747.21        8.99 o
   2   2   6      362.52      354.09        6.20 o
   3   2   6     1177.79     1126.08       12.13 o
   4   2   6      214.08      213.26        5.38 o
   5   2   6      150.20      146.96        4.77 o
   6   2   6       53.84       54.88        3.75 o
   7   2   6      510.09      538.36        9.68 o
   8   2   6       47.99       43.17        4.37 o
   9   2   6       41.00       35.21        4.36 o
  -4   3   6        8.57        6.98        3.54 <
  -3   3   6      131.30      135.03        5.83 o
  -2   3   6        2.00        0.74        3.23 <
  -1   3   6       44.37       36.28        3.24 o
   0   3   6      428.89      419.67        7.42 o
   1   3   6      809.66      769.75        9.59 o
   2   3   6      837.06      818.44        9.56 o
   3   3   6        6.42        7.17        2.13 o
   4   3   6       28.20       26.49        2.79 o
   5   3   6      327.34      311.50        6.84 o
   6   3   6      352.17      317.46        7.46 o
   7   3   6       -0.31        0.04        4.13 <
   8   3   6       -5.38        0.63        4.61 <
   9   3   6       95.95       97.20        5.90 o
  -4   4   6       -0.83        5.04        6.83 <
  -3   4   6       -9.78        0.11        4.82 <
  -2   4   6       85.44       80.21        4.88 o
  -1   4   6      212.54      207.51        6.23 o
   0   4   6      502.99      498.01        8.72 o
   1   4   6      143.98      148.64        4.63 o
   2   4   6       25.76       31.46        2.70 o
   3   4   6       49.98       48.61        3.14 o
   4   4   6     1372.93     1372.81       13.17 o
   5   4   6       10.35        8.98        2.29 o
   6   4   6      234.78      230.51        6.49 o
   7   4   6       44.79       38.69        3.65 o
   8   4   6       53.18       51.63        4.24 o
   9   4   6       -3.75        0.04        4.39 <
  -3   5   6        3.22        2.15        4.96 <
  -2   5   6       95.29       92.23        5.16 o
  -1   5   6        1.90        5.22        4.39 <
   0   5   6        1.15        0.12        3.27 <
   1   5   6       17.51       13.04        2.76 o
   2   5   6     1084.65     1080.79       12.34 o
   3   5   6       34.45       32.22        3.13 o
   4   5   6      536.38      533.23        8.78 o
   5   5   6        1.36        1.58        2.30 <
   6   5   6      180.79      181.17        5.84 o
   7   5   6       18.53       19.76        3.26 o
   8   5   6      190.53      192.91        6.98 o
   9   5   6       13.98       19.11        4.15 o
  -2   6   6       12.77       17.23        3.96 o
  -1   6   6       14.71       16.09        3.31 o
   0   6   6      198.45      194.62        6.71 o
   1   6   6       15.32       15.98        2.62 o
   2   6   6      435.63      425.59        8.67 o
   3   6   6        5.68        3.93        2.32 <
   4   6   6       82.78       86.72        4.32 o
   5   6   6       45.47       39.42        3.62 o
   6   6   6      429.05      439.43        9.04 o
   7   6   6       56.50       47.33        4.25 o
   8   6   6       -2.76        1.12        4.81 <
  -1   7   6        4.10        7.05        4.98 <
   0   7   6      118.01      107.02        5.59 o
   1   7   6       11.39        7.91        2.87 o
   2   7   6       -1.34        1.26        4.03 <
   3   7   6       49.26       53.52        4.10 o
   4   7   6      322.88      322.10        8.24 o
   5   7   6      114.26      130.90        5.66 o
   6   7   6       39.13       38.10        4.14 o
   7   7   6       -1.35        0.92        3.26 <
   8   7   6       44.92       47.72        4.78 o
   0   8   6        4.75        1.53        3.41 <
   1   8   6       21.45       13.24        3.27 o
   2   8   6       99.55       93.95        5.55 o
   3   8   6      178.16      181.65        6.98 o
   4   8   6      101.36       95.82        5.30 o
   5   8   6       10.71       14.70        3.81 <
   6   8   6        7.18        2.77        3.38 <
   7   8   6       78.01       79.78        5.70 o
   3   9   6       25.29       27.16        4.22 o
   4   9   6        4.72        2.54        4.79 <
  -2  -6   7       71.71       65.65        5.25 o
  -1  -6   7      274.40      271.15        8.87 o
   0  -6   7      154.73      141.66        6.64 o
   1  -6   7      163.89      160.75        7.33 o
   2  -6   7        2.59        4.10        4.72 <
  -3  -5   7       44.61       35.79        4.69 o
  -2  -5   7       18.23       20.92        3.73 o
  -1  -5   7       68.09       74.51        4.98 o
   0  -5   7        0.00        3.63        0.01 <
   1  -5   7      246.62      236.52        7.68 o
   2  -5   7       49.16       44.78        4.43 o
   3  -5   7      523.86      509.80       11.31 o
   4  -5   7       19.06       14.92        3.78 o
  -4  -4   7       41.79       41.57        4.29 o
  -3  -4   7      142.94      138.57        6.44 o
  -2  -4   7        5.92        9.05        3.18 <
  -1  -4   7       18.02       16.45        3.06 o
   0  -4   7        1.29        1.28        3.59 <
   1  -4   7      525.49      538.45       10.03 o
   2  -4   7       17.27       16.01        3.24 o
   3  -4   7       16.84       15.84        3.44 o
   4  -4   7        3.40        0.00        3.88 <
   5  -4   7      212.89      200.24        7.72 o
  -5  -3   7      143.53      138.77        7.11 o
  -4  -3   7       82.76       79.94        5.12 o
  -3  -3   7      133.25      139.17        5.94 o
  -2  -3   7       67.78       72.39        4.34 o
  -1  -3   7      146.27      129.52        5.51 o
   0  -3   7        0.58        0.57        5.83 <
   1  -3   7       78.23       61.27        3.78 o
   2  -3   7       29.08       30.25        2.99 o
   3  -3   7      303.99      333.88        7.67 o
   4  -3   7      245.95      261.41        7.48 o
   5  -3   7      192.41      191.00        6.90 o
   6  -3   7       60.52       62.82        5.24 o
  -5  -2   7      163.66      155.81        6.80 o
  -4  -2   7        0.93        0.30        5.90 <
  -3  -2   7       28.26       27.87        3.63 o
  -2  -2   7      220.77      231.11        6.61 o
  -1  -2   7      376.85      377.76        7.82 o
   0  -2   7      162.34      179.69        5.40 o
   1  -2   7        4.52        4.16        2.68 <
   2  -2   7      209.87      179.14        5.80 o
   3  -2   7      184.93      169.26        5.75 o
   4  -2   7      126.77      125.79        5.33 o
   5  -2   7        2.98        7.94        4.02 <
   6  -2   7       89.46      100.31        5.30 o
   7  -2   7       26.07       34.45        4.45 o
  -5  -1   7       71.53       80.64        5.52 o
  -4  -1   7       19.08       30.51        4.20 o
  -3  -1   7      515.59      524.30       10.04 o
  -2  -1   7      176.75      181.43        5.84 o
  -1  -1   7      117.81      132.11        4.72 o
   0  -1   7      191.68      190.02        5.55 o
   1  -1   7      146.20      140.15        4.90 o
   2  -1   7      765.31      746.85       10.08 o
   3  -1   7       41.23       39.52        3.12 o
   4  -1   7       40.15       42.92        3.45 o
   5  -1   7       -0.60        3.30        6.13 <
   6  -1   7      405.07      436.18        9.22 o
   7  -1   7       -1.93        5.10        4.66 <
  -5   0   7        2.54        0.76        4.14 <
  -4   0   7      428.91      438.05       10.10 o
  -3   0   7       62.03       60.47        4.44 o
  -2   0   7      149.65      151.17        5.45 o
  -1   0   7      529.96      531.10        8.85 o
   0   0   7      174.26      179.43        5.08 o
   1   0   7      432.33      440.16        7.45 o
   2   0   7       59.06       58.34        3.29 o
   3   0   7       64.81       70.73        3.59 o
   4   0   7     1416.62     1418.58       13.96 o
   5   0   7       30.28       30.69        3.36 o
   6   0   7      235.27      245.40        7.10 o
   7   0   7        2.89        0.49        3.79 <
   8   0   7       51.28       56.32        4.73 o
  -5   1   7        4.79        6.28        4.98 <
  -4   1   7        6.25       10.08        3.61 <
  -3   1   7       19.35       20.06        3.47 o
  -2   1   7      748.04      749.98       11.21 o
  -1   1   7      199.28      203.20        5.74 o
   0   1   7     1363.28     1369.59       13.26 o
   1   1   7      394.51      404.28        7.04 o
   2   1   7       -1.32        0.33        2.80 <
   3   1   7       94.24       94.45        3.96 o
   4   1   7       12.09        9.87        2.25 o
   5   1   7       89.55       76.77        4.13 o
   6   1   7      538.41      547.75        9.84 o
   7   1   7      202.85      206.89        6.88 o
   8   1   7      299.74      324.56        8.67 o
  -4   2   7      155.65      137.82        6.66 o
  -3   2   7       40.21       36.66        4.00 o
  -2   2   7      536.59      553.06        9.87 o
  -1   2   7       29.34       27.86        3.26 o
   0   2   7       19.38       24.44        2.96 o
   1   2   7      232.78      245.55        5.64 o
   2   2   7     1229.61     1250.29       12.20 o
   3   2   7      380.14      396.64        7.02 o
   4   2   7      153.90      152.61        4.89 o
   5   2   7        9.17       11.90        2.54 o
   6   2   7       16.71       12.98        2.85 o
   7   2   7       57.28       62.56        4.30 o
   8   2   7       48.97       52.87        4.32 o
  -4   3   7       46.52       55.46        5.01 o
  -3   3   7       50.19       50.21        4.40 o
  -2   3   7        2.77        2.60        2.96 <
  -1   3   7       62.76       64.60        4.29 o
   0   3   7      552.86      598.16        9.16 o
   1   3   7      436.70      423.91        7.89 o
   2   3   7      179.44      184.80        5.12 o
   3   3   7       43.60       48.09        2.99 o
   4   3   7      211.62      212.23        5.63 o
   5   3   7      630.69      661.92        9.80 o
   6   3   7      129.41      126.42        5.14 o
   7   3   7       14.41       14.02        3.16 o
   8   3   7       -3.39        6.46        4.57 <
   9   3   7       88.66       92.20        6.05 o
  -3   4   7       17.49       17.32        3.60 o
  -2   4   7       35.02       28.73        3.84 o
  -1   4   7      485.24      482.23        9.71 o
   0   4   7       31.65       24.69        3.28 o
   1   4   7      128.32      141.06        4.73 o
   2   4   7      105.03      116.43        4.47 o
   3   4   7      347.25      314.94        7.18 o
   4   4   7      116.22      115.36        4.69 o
   5   4   7       26.65       22.68        3.13 o
   6   4   7       -0.61        0.35        5.76 <
   7   4   7      445.73      430.24        9.79 o
   8   4   7        4.57        2.18        4.66 <
   9   4   7      137.70      138.35        7.08 o
  -2   5   7       -2.36        6.39        5.27 <
  -1   5   7      108.27      103.12        5.40 o
   0   5   7       -4.49        2.29        4.06 <
   1   5   7      286.25      272.35        7.37 o
   2   5   7       14.63       13.70        3.04 o
   3   5   7      586.26      622.93        9.68 o
   4   5   7       43.18       47.55        3.66 o
   5   5   7       20.55       15.13        3.24 o
   6   5   7       -3.53        3.39        3.94 <
   7   5   7       84.24       80.89        5.01 o
   8   5   7        0.79        0.95        8.27 <
  -1   6   7       19.78       24.51        3.93 o
   0   6   7       68.38       65.80        4.85 o
   1   6   7      363.79      384.27        8.79 o
   2   6   7       64.57       61.36        3.99 o
   3   6   7       -0.16        3.12        2.10 <
   4   6   7       19.54       17.81        3.18 o
   5   6   7      297.05      303.87        8.04 o
   6   6   7       77.22       83.06        4.84 o
   7   6   7       15.19       20.92        3.86 o
   8   6   7        0.00        0.41        0.01 <
   0   7   7        2.05        0.26        4.12 <
   1   7   7       68.53       63.09        4.77 o
   2   7   7      113.85      108.04        5.96 o
   3   7   7       77.15       87.62        4.83 o
   4   7   7      359.53      348.23        8.80 o
   5   7   7       52.36       48.79        4.35 o
   6   7   7       26.19       27.36        3.78 o
   7   7   7       40.56       38.38        4.22 o
   2   8   7       47.57       41.75        4.78 o
   3   8   7       44.59       43.02        4.55 o
   4   8   7        5.60        0.21        3.09 <
   5   8   7        5.68        1.73        3.32 <
   6   8   7      189.84      193.03        7.68 o
  -2  -5   8      308.56      316.22        9.33 o
  -1  -5   8       11.91        7.75        3.49 o
   0  -5   8        7.38        4.15        3.14 <
   1  -5   8       10.48        6.96        3.39 o
   2  -5   8      152.53      163.80        6.93 o
  -3  -4   8       -1.28        5.16        4.96 <
  -2  -4   8        1.59        0.09        4.10 <
  -1  -4   8        6.83        1.02        3.12 <
   0  -4   8      540.83      552.88       10.78 o
   1  -4   8       54.36       46.27        4.41 o
   2  -4   8      248.83      257.10        7.74 o
   3  -4   8        1.56        0.20        4.25 <
   4  -4   8       28.72       27.34        4.14 o
  -3  -3   8       14.66       15.01        3.48 o
  -2  -3   8      211.48      213.09        7.28 o
  -1  -3   8      203.01      220.49        6.79 o
   0  -3   8      311.50      311.08        7.93 o
   1  -3   8       61.10       76.91        4.24 o
   2  -3   8       53.28       58.23        4.22 o
   3  -3   8      116.97      109.88        5.43 o
   4  -3   8      174.46      182.24        6.78 o
   5  -3   8       67.41       59.97        4.82 o
  -4  -2   8       20.89       24.58        4.16 o
  -3  -2   8       43.42       45.30        4.15 o
  -2  -2   8      145.68      144.00        5.96 o
  -1  -2   8       51.13       51.06        4.15 o
   0  -2   8       13.01       11.63        2.76 o
   1  -2   8      372.88      390.29        8.04 o
   2  -2   8      221.81      229.14        6.50 o
   3  -2   8      719.15      750.40       11.43 o
   4  -2   8       -5.06        3.62        4.64 <
   5  -2   8        4.22        4.63        2.94 <
   6  -2   8       30.19       29.10        3.97 o
  -4  -1   8        1.26        4.23        4.54 <
  -3  -1   8       52.13       53.02        4.39 o
  -2  -1   8       22.18       21.66        3.31 o
  -1  -1   8      138.85      142.72        5.52 o
   0  -1   8      121.43      126.38        5.09 o
   1  -1   8     1186.68     1181.51       13.55 o
   2  -1   8       16.81       14.08        2.79 o
   3  -1   8       60.95       49.91        3.79 o
   4  -1   8        3.41        6.46        3.71 <
   5  -1   8      402.29      396.42        8.97 o
   6  -1   8        8.77        8.13        3.19 <
   7  -1   8       69.52       58.91        4.89 o
  -4   0   8      132.01      135.46        6.59 o
  -3   0   8       -1.87        2.38        4.68 <
  -2   0   8      140.48      149.44        5.87 o
  -1   0   8      460.16      472.62        9.06 o
   0   0   8      194.64      186.23        5.97 o
   1   0   8      106.43      109.12        4.49 o
   2   0   8       70.33       69.05        4.00 o
   3   0   8      876.21      889.55       11.55 o
   4   0   8       23.66       24.14        2.98 o
   5   0   8      565.17      558.50       10.15 o
   6   0   8       16.92       20.18        3.58 o
   7   0   8        9.39       11.32        3.32 <
  -4   1   8       40.89       42.43        4.62 o
  -3   1   8       32.94       24.25        4.01 o
  -2   1   8       80.60       76.60        4.61 o
  -1   1   8       66.50       62.38        4.13 o
   0   1   8      269.26      273.27        6.87 o
   1   1   8      581.50      589.41        9.35 o
   2   1   8     1043.30     1027.09       12.25 o
   3   1   8     1151.51     1138.71       12.82 o
   4   1   8      610.65      594.45        9.70 o
   5   1   8        0.30        0.01        4.29 <
   6   1   8       -0.33        3.14        5.20 <
   7   1   8      149.99      141.95        6.16 o
   8   1   8       43.34       42.00        4.70 o
  -3   2   8       64.58       65.16        5.03 o
  -2   2   8       63.21       64.15        4.42 o
  -1   2   8       -2.84        1.20        3.82 <
   0   2   8       11.40        9.91        2.72 o
   1   2   8      246.32      257.59        6.39 o
   2   2   8       46.91       44.69        3.29 o
   3   2   8        8.76       11.21        2.54 o
   4   2   8      444.91      442.51        8.49 o
   5   2   8      451.28      457.12        8.90 o
   6   2   8      875.75      880.37       12.95 o
   7   2   8       50.52       54.08        4.40 o
   8   2   8       49.78       54.41        4.63 o
  -3   3   8       78.32       75.75        5.44 o
  -2   3   8       10.38        5.42        2.96 o
  -1   3   8       -0.67        2.34        5.93 <
   0   3   8      290.14      297.15        7.38 o
   1   3   8        7.40        3.61        2.60 <
   2   3   8       -0.55        0.10        4.73 <
   3   3   8       89.74       92.44        4.22 o
   4   3   8      632.84      661.93       10.08 o
   5   3   8       15.16       12.79        2.82 o
   6   3   8       48.65       51.99        4.00 o
   7   3   8       35.98       34.10        3.93 o
   8   3   8      185.11      175.04        7.40 o
  -2   4   8       73.70       73.24        5.26 o
  -1   4   8      103.99      104.25        5.39 o
   0   4   8       19.40       17.41        3.46 o
   1   4   8       53.62       54.01        3.89 o
   2   4   8      626.40      628.11       10.23 o
   3   4   8       26.88       27.85        3.11 o
   4   4   8      496.65      470.99        9.13 o
   5   4   8       22.52       23.15        3.10 o
   6   4   8      112.46      107.34        5.23 o
   7   4   8        0.00        8.82        0.01 <
   8   4   8      147.38      141.91        6.50 o
  -1   5   8        5.91        5.95        3.38 <
   0   5   8       12.99       16.07        3.42 o
   1   5   8       13.28       12.01        2.94 o
   2   5   8      175.76      171.86        6.18 o
   3   5   8       23.85       29.88        3.38 o
   4   5   8      144.85      153.35        5.65 o
   5   5   8      157.52      170.46        5.96 o
   6   5   8      611.62      620.01       11.15 o
   7   5   8      135.61      129.82        6.15 o
   8   5   8       30.96       32.94        4.22 o
   0   6   8      190.80      178.90        7.55 o
   1   6   8       42.97       35.13        3.84 o
   2   6   8       29.69       28.49        3.72 o
   3   6   8        0.00        5.54        0.01 <
   4   6   8      138.88      133.17        6.05 o
   5   6   8       52.04       56.12        4.54 o
   6   6   8        5.97        5.35        3.43 <
   7   6   8       25.77       21.40        3.93 o
   8   6   8      104.94      102.11        6.17 o
   1   7   8       18.21       10.14        3.53 o
   2   7   8       73.68       75.14        5.15 o
   3   7   8       77.36       78.79        5.01 o
   4   7   8       98.53       94.36        5.52 o
   5   7   8        0.78        4.13        8.16 <
   6   7   8       -1.22        1.62        4.71 <
   7   7   8      122.31      118.02        6.54 o
   3   8   8      134.87      131.54        6.61 o
   4   8   8        3.86        6.30        5.41 <
   5   8   8       23.81       20.92        3.65 o
  -1  -4   9       76.11       62.60        5.48 o
   0  -4   9       99.29       86.71        5.83 o
   1  -4   9      126.30      108.16        6.32 o
   2  -4   9       60.81       53.29        4.84 o
   3  -4   9        7.83       13.89        3.69 <
  -2  -3   9       88.23       80.77        5.56 o
  -1  -3   9      238.10      243.49        7.82 o
   0  -3   9      111.22      103.72        5.63 o
   1  -3   9        1.52        1.72        4.12 <
   2  -3   9       68.62       68.91        4.93 o
   3  -3   9       88.28       77.47        5.70 o
   4  -3   9      124.20      117.65        6.36 o
  -2  -2   9      207.64      215.01        7.64 o
  -1  -2   9        1.13        6.73        4.67 <
   0  -2   9       10.79        5.96        2.99 o
   1  -2   9      109.90       97.29        5.34 o
   2  -2   9      254.80      268.38        7.65 o
   3  -2   9       18.40       20.96        3.42 o
   4  -2   9       -3.79       10.31        5.52 <
   5  -2   9        6.30        5.06        3.56 <
  -3  -1   9        4.08        5.79        3.37 <
  -2  -1   9       10.38       12.79        3.62 <
  -1  -1   9       11.06       13.08        3.21 o
   0  -1   9      432.81      436.84        9.37 o
   1  -1   9        1.16        0.00        2.60 <
   2  -1   9      133.36      135.92        5.56 o
   3  -1   9       31.02       25.44        3.51 o
   4  -1   9      171.94      171.96        6.46 o
   5  -1   9        2.82        1.65        3.11 <
   6  -1   9       28.05       16.86        3.91 o
  -3   0   9        5.13       14.11        4.16 <
  -2   0   9      453.61      445.25       10.42 o
  -1   0   9        3.20        2.47        3.23 <
   0   0   9      653.89      675.00       11.18 o
   1   0   9       13.06        9.56        2.94 o
   2   0   9       19.29       21.31        3.38 o
   3   0   9       56.28       54.54        4.18 o
   4   0   9      175.31      170.69        6.12 o
   5   0   9       51.48       50.90        4.23 o
   6   0   9       36.00       43.81        4.25 o
   7   0   9        4.03        7.20        3.50 <
  -3   1   9       66.80       65.92        5.19 o
  -2   1   9      203.61      202.65        7.35 o
  -1   1   9       76.02       86.08        4.95 o
   0   1   9       22.36       22.68        3.28 o
   1   1   9       56.80       62.36        4.19 o
   2   1   9      595.82      633.58       10.20 o
   3   1   9      212.93      215.40        6.54 o
   4   1   9       48.59       51.20        3.95 o
   5   1   9       18.17       16.96        3.16 o
   6   1   9       52.69       53.46        4.66 o
   7   1   9       94.76       98.48        5.69 o
  -2   2   9       -6.05        0.01        4.79 <
  -1   2   9       80.23       92.56        5.29 o
   0   2   9      289.38      295.80        7.84 o
   1   2   9      538.74      547.42        9.82 o
   2   2   9      124.04      130.32        5.14 o
   3   2   9        3.08        5.08        3.59 <
   4   2   9       61.04       57.79        3.94 o
   5   2   9      365.84      343.35        8.63 o
   6   2   9       15.12       18.14        3.02 o
   7   2   9       15.01       14.60        3.61 o
  -2   3   9       68.29       65.12        4.99 o
  -1   3   9      278.52      287.92        8.40 o
   0   3   9       76.16       83.58        4.82 o
   1   3   9       69.50       73.92        4.20 o
   2   3   9       -0.32        3.52        3.94 <
   3   3   9      396.28      381.15        8.59 o
   4   3   9        8.99        7.50        2.82 o
   5   3   9      149.47      151.11        5.84 o
   6   3   9       -2.52       10.70        4.48 <
   7   3   9      134.47      141.33        6.50 o
   8   3   9        3.46        0.70        4.01 <
  -1   4   9       56.49       51.45        4.89 o
   0   4   9       11.30       14.73        3.36 o
   1   4   9      224.22      226.01        7.29 o
   2   4   9        2.53        2.63        2.91 <
   3   4   9      531.52      561.52       10.17 o
   4   4   9        3.01        1.34        2.95 <
   5   4   9        9.35        4.56        2.88 o
   6   4   9       18.37       16.88        3.39 o
   7   4   9       95.34       96.04        5.78 o
   8   4   9       34.18       29.54        4.27 o
   0   5   9       41.99       51.23        4.69 o
   1   5   9      363.24      367.16        9.16 o
   2   5   9       50.02       66.48        4.43 o
   3   5   9       21.66       23.08        3.49 o
   4   5   9       18.49       15.43        3.44 o
   5   5   9      194.73      192.73        6.85 o
   6   5   9      131.88      111.19        6.03 o
   7   5   9       19.09       14.41        3.61 o
   1   6   9        6.48       14.86        4.03 <
   2   6   9       40.20       44.46        4.43 o
   3   6   9      134.07      140.59        6.26 o
   4   6   9      268.40      271.05        8.18 o
   5   6   9      121.00      112.37        5.74 o
   6   6   9       11.40       19.50        3.71 o
   7   6   9        4.75        4.61        5.27 <
   3   7   9       22.38       28.89        4.35 o
   4   7   9       22.77       32.51        4.16 o
   5   7   9        1.70        1.28        4.97 <
   1  -3  10        5.20       21.76        5.41 <
   2  -3  10       39.95       47.08        4.50 o
  -1  -2  10       -5.65        0.35        4.86 <
   0  -2  10        4.16        0.22        4.28 <
   1  -2  10      273.38      270.12        8.42 o
   2  -2  10        3.23        6.41        5.17 <
   3  -2  10       15.60       11.93        3.82 o
   4  -2  10       -2.56        6.27        5.01 <
  -1  -1  10      128.19      117.43        5.99 o
   0  -1  10        8.95        5.23        3.56 <
   1  -1  10       42.29       49.38        4.58 o
   2  -1  10       35.74       26.31        3.65 o
   3  -1  10      366.23      345.39        9.15 o
   4  -1  10      144.68      131.01        6.49 o
   5  -1  10      297.20      285.22        9.01 o
  -1   0  10      135.02      123.62        6.21 o
   0   0  10        9.89       11.10        3.47 <
   1   0  10       50.02       53.13        4.27 o
   2   0  10       25.19       26.74        3.77 o
   3   0  10      247.67      245.95        7.56 o
   4   0  10       -1.14        5.93        4.86 <
   5   0  10       30.88       26.61        4.02 o
   6   0  10      171.52      158.04        7.25 o
  -1   1  10       -0.41        0.34        6.33 <
   0   1  10        3.47        3.61        4.17 <
   1   1  10      141.46      153.69        5.98 o
   2   1  10      103.64      102.87        5.16 o
   3   1  10        0.36        4.02        5.48 <
   4   1  10       40.47       40.29        4.18 o
   5   1  10      116.13      112.63        5.72 o
   6   1  10      203.91      203.32        7.48 o
  -1   2  10       -5.90        0.28        5.02 <
   0   2  10      348.93      341.22        9.21 o
   1   2  10        7.42        0.00        2.64 <
   2   2  10       73.81       73.31        4.69 o
   3   2  10       82.82       83.28        4.93 o
   4   2  10      178.60      188.97        6.54 o
   5   2  10       29.25       29.00        3.83 o
   6   2  10       11.84       17.71        3.80 o
   7   2  10        1.74        1.46        4.71 <
  -1   3  10       20.60       20.75        3.86 o
   0   3  10       38.40       37.06        4.15 o
   1   3  10       12.83       10.19        3.19 o
   2   3  10      372.02      351.77        9.10 o
   3   3  10       25.05       17.59        3.27 o
   4   3  10      435.40      433.17        9.75 o
   5   3  10       31.27       29.43        4.06 o
   6   3  10       22.42       21.77        3.63 o
   7   3  10        1.08        0.68        3.20 <
   0   4  10       32.57       22.61        4.24 o
   1   4  10        7.66        6.62        3.70 <
   2   4  10      203.21      192.68        7.08 o
   3   4  10        9.83        6.86        3.06 o
   4   4  10       46.98       46.58        4.31 o
   5   4  10       38.49       35.40        3.93 o
   6   4  10      415.27      410.02       10.20 o
   7   4  10       60.24       59.68        5.44 o
   1   5  10       97.97       83.54        5.82 o
   2   5  10       -1.65        1.56        5.07 <
   3   5  10        3.61        1.05        5.24 <
   4   5  10      178.06      158.78        6.89 o
   5   5  10       40.25       46.87        4.51 o
   6   5  10       16.02       17.24        3.99 o
   3   6  10      258.73      243.87        8.59 o
   4   6  10        1.28        1.43        4.84 <
   5   6  10      127.61      118.76        6.42 o
   2  -1  11       83.64       84.75        5.44 o
   3  -1  11        0.66        2.51        5.41 <
   1   0  11      210.59      212.80        7.91 o
   2   0  11      251.70      267.43        8.39 o
   3   0  11      443.68      423.49       10.59 o
   4   0  11       25.33       22.36        4.10 o
   1   1  11      121.05      125.80        6.47 o
   2   1  11       11.97       14.11        4.00 o
   3   1  11       18.47       24.29        3.83 o
   4   1  11       47.73       52.73        4.68 o
   5   1  11      507.31      500.51       11.43 o
   1   2  11        4.70        7.25        5.21 <
   2   2  11        8.89        7.19        3.59 <
   3   2  11      314.27      309.80        8.93 o
   4   2  11        4.54        4.63        4.93 <
   5   2  11      160.92      146.15        6.81 o
   1   3  11       37.23       37.80        4.30 o
   2   3  11       22.99       19.05        3.87 o
   3   3  11      148.80      166.19        6.88 o
   4   3  11       11.85        7.39        3.55 o
   5   3  11       41.13       38.72        4.70 o
   2   4  11       39.01       38.62        4.42 o
   3   4  11       15.64        9.00        3.24 o
   4   4  11        3.42        4.98        5.06 <
   5   4  11      104.22      110.48        6.14 o
